# Supplementary material for: Diverse reactivity of a tricoordinate organoboron L2PhB: (L = oxazol-2-ylidene) towards alkali metal, group 9 metal, and coinage metal precursors
Source: Chem Sci. 2015 Feb 23;6(5):2893–902. doi: 10.1039/c5sc00404g (PMC5655907; doi:10.1039/c5sc00404g)
Supplement: Supplementary file 2 [file SC-006-C5SC00404G-s002.cif]

# Electronic Supplementary Material (ESI) for Chemical Science.
# This journal is © The Royal Society of Chemistry 2015

####################################################################### 
# 
# This file contains crystal structure data downloaded from the 
# Cambridge Structural Database (CSD) hosted by the Cambridge 
# Crystallographic Data Centre (CCDC).
# 
# Full information about CCDC data access policies and citation 
# guidelines are available at http://www.ccdc.cam.ac.uk/access/V1 
# 
# Audit and citation data items may have been added by the CCDC. 
# Please retain this information to preserve the provenance of 
# this file and to allow appropriate attribution of the data. 
# 
#######################################################################

data_rei103_0t
_database_code_depnum_ccdc_archive 'CCDC 1011533'
_audit_update_record             
;
2014-07-01 deposited with the CCDC.
2015-02-22 downloaded from the CCDC.
;

_audit_creation_method           SHELXL-2013
_chemical_name_systematic        
;
 ?
;
_chemical_name_common            ?
_chemical_melting_point          ?
_chemical_formula_moiety         ?
_chemical_formula_sum            'C18 H27 Au B Cl N2 O2'
_chemical_formula_weight         546.64

loop_
_atom_type_symbol
_atom_type_description
_atom_type_scat_dispersion_real
_atom_type_scat_dispersion_imag
_atom_type_scat_source
C C 0.0033 0.0016 'International Tables Vol C Tables 4.2.6.8 and 6.1.1.4'
H H 0.0000 0.0000 'International Tables Vol C Tables 4.2.6.8 and 6.1.1.4'
B B 0.0013 0.0007 'International Tables Vol C Tables 4.2.6.8 and 6.1.1.4'
N N 0.0061 0.0033 'International Tables Vol C Tables 4.2.6.8 and 6.1.1.4'
O O 0.0106 0.0060 'International Tables Vol C Tables 4.2.6.8 and 6.1.1.4'
Cl Cl 0.1484 0.1585 'International Tables Vol C Tables 4.2.6.8 and 6.1.1.4'
Au Au -2.0133 8.8022 'International Tables Vol C Tables 4.2.6.8 and 6.1.1.4'

_space_group_crystal_system      monoclinic
_space_group_IT_number           14
_space_group_name_H-M_alt        'P 21/n'
_space_group_name_Hall           '-P 2yn'

_shelx_space_group_comment       
;
The symmetry employed for this shelxl refinement is uniquely defined
by the following loop, which should always be used as a source of
symmetry information in preference to the above space-group names.
They are only intended as comments.
;

loop_
_space_group_symop_operation_xyz
'x, y, z'
'-x+1/2, y+1/2, -z+1/2'
'-x, -y, -z'
'x-1/2, -y-1/2, z-1/2'

_cell_length_a                   11.2950(11)
_cell_length_b                   10.5120(8)
_cell_length_c                   16.9583(16)
_cell_angle_alpha                90
_cell_angle_beta                 102.328(4)
_cell_angle_gamma                90
_cell_volume                     1967.1(3)
_cell_formula_units_Z            4
_cell_measurement_temperature    103(2)
_cell_measurement_reflns_used    ?
_cell_measurement_theta_min      ?
_cell_measurement_theta_max      ?

_exptl_crystal_description       ?
_exptl_crystal_colour            ?
_exptl_crystal_density_meas      ?
_exptl_crystal_density_method    ?
_exptl_crystal_density_diffrn    1.846
_exptl_crystal_F_000             1064
_exptl_transmission_factor_min   ?
_exptl_transmission_factor_max   ?
_exptl_crystal_size_max          0.180
_exptl_crystal_size_mid          0.160
_exptl_crystal_size_min          0.100
_exptl_absorpt_coefficient_mu    7.628
_shelx_estimated_absorpt_T_min   0.341
_shelx_estimated_absorpt_T_max   0.516
_exptl_absorpt_correction_type   ?
_exptl_absorpt_correction_T_min  ?
_exptl_absorpt_correction_T_max  ?
_exptl_absorpt_process_details   ?

_exptl_special_details           
;
 ?
;

_diffrn_ambient_temperature      103(2)
_diffrn_radiation_wavelength     0.71073
_diffrn_radiation_type           MoK\a
_diffrn_source                   ?
_diffrn_measurement_device_type  ?
_diffrn_measurement_method       ?
_diffrn_detector_area_resol_mean ?
_diffrn_reflns_number            3863
_diffrn_reflns_av_unetI/netI     0.0625
_diffrn_reflns_av_R_equivalents  ?
_diffrn_reflns_limit_h_min       -13
_diffrn_reflns_limit_h_max       13
_diffrn_reflns_limit_k_min       0
_diffrn_reflns_limit_k_max       12
_diffrn_reflns_limit_l_min       0
_diffrn_reflns_limit_l_max       20
_diffrn_reflns_theta_min         1.987
_diffrn_reflns_theta_max         25.999
_diffrn_reflns_theta_full        25.242
_diffrn_measured_fraction_theta_max 1.000
_diffrn_measured_fraction_theta_full 1.000
_diffrn_reflns_Laue_measured_fraction_max 1.000
_diffrn_reflns_Laue_measured_fraction_full 1.000
_diffrn_reflns_point_group_measured_fraction_max 1.000
_diffrn_reflns_point_group_measured_fraction_full 1.000
_reflns_number_total             3863
_reflns_number_gt                3541
_reflns_threshold_expression     'I > 2\s(I)'
_reflns_Friedel_coverage         0.000
_reflns_Friedel_fraction_max     .
_reflns_Friedel_fraction_full    .

_reflns_special_details          
;
 _reflns_Friedel_fraction is defined as the number of unique
 Friedel pairs measured divided by the number that would be
 possible theoretically, ignoring centric projections and
 systematic absences.
;

_computing_data_collection       ?
_computing_cell_refinement       ?
_computing_data_reduction        ?
_computing_structure_solution    ?
_computing_structure_refinement  'SHELXL-2013 (Sheldrick, 2013)'
_computing_molecular_graphics    ?
_computing_publication_material  ?

_refine_special_details          
;
 Refined as a 2-component twin.
;
_refine_ls_structure_factor_coef Fsqd
_refine_ls_matrix_type           full
_refine_ls_weighting_scheme      calc
_refine_ls_weighting_details     
'w=1/[\s^2^(Fo^2^)+(0.0598P)^2^+18.5450P] where P=(Fo^2^+2Fc^2^)/3'
_atom_sites_solution_primary     ?
_atom_sites_solution_secondary   ?
_atom_sites_solution_hydrogens   geom
_refine_ls_hydrogen_treatment    constr
_refine_ls_extinction_method     none
_refine_ls_extinction_coef       .
_refine_ls_number_reflns         3863
_refine_ls_number_parameters     233
_refine_ls_number_restraints     24
_refine_ls_R_factor_all          0.0456
_refine_ls_R_factor_gt           0.0378
_refine_ls_wR_factor_ref         0.1298
_refine_ls_wR_factor_gt          0.1144
_refine_ls_goodness_of_fit_ref   1.151
_refine_ls_restrained_S_all      1.147
_refine_ls_shift/su_max          0.001
_refine_ls_shift/su_mean         0.000

loop_
_atom_site_label
_atom_site_type_symbol
_atom_site_fract_x
_atom_site_fract_y
_atom_site_fract_z
_atom_site_U_iso_or_equiv
_atom_site_adp_type
_atom_site_occupancy
_atom_site_site_symmetry_order
_atom_site_calc_flag
_atom_site_refinement_flags_posn
_atom_site_refinement_flags_adp
_atom_site_refinement_flags_occupancy
_atom_site_disorder_assembly
_atom_site_disorder_group
Au1 Au 0.66569(4) 0.73319(3) 0.13183(3) 0.01133(14) Uani 1 1 d . . . . .
B1 B 0.4882(13) 0.7158(11) 0.1600(8) 0.017(3) Uani 1 1 d . . . . .
C1 C 0.4988(10) 0.7463(9) 0.2540(7) 0.011(2) Uani 1 1 d . . . . .
C2 C 0.4665(9) 0.5679(9) 0.1441(6) 0.0101(19) Uani 1 1 d . U . . .
C3 C 0.3860(10) 0.8053(9) 0.1112(6) 0.010(2) Uani 1 1 d . . . . .
C4 C 0.5437(12) 0.9729(10) 0.2502(7) 0.020(3) Uani 1 1 d . . . . .
H4A H 0.5775 0.9523 0.2031 0.030 Uiso 1 1 calc R U . . .
H4B H 0.6015 1.0256 0.2877 0.030 Uiso 1 1 calc R U . . .
H4C H 0.4676 1.0197 0.2327 0.030 Uiso 1 1 calc R U . . .
C5 C 0.5184(11) 0.8509(11) 0.3780(7) 0.017(2) Uani 1 1 d . U . . .
C6 C 0.6456(12) 0.8673(11) 0.4298(7) 0.024(3) Uani 1 1 d . . . . .
H6A H 0.6987 0.8006 0.4165 0.036 Uiso 1 1 calc R U . . .
H6B H 0.6424 0.8609 0.4870 0.036 Uiso 1 1 calc R U . . .
H6C H 0.6774 0.9509 0.4194 0.036 Uiso 1 1 calc R U . . .
C7 C 0.4309(11) 0.9496(11) 0.3976(7) 0.019(2) Uani 1 1 d . . . . .
H7A H 0.4694 1.0336 0.4019 0.029 Uiso 1 1 calc R U . . .
H7B H 0.4093 0.9279 0.4489 0.029 Uiso 1 1 calc R U . . .
H7C H 0.3576 0.9509 0.3546 0.029 Uiso 1 1 calc R U . . .
C8 C 0.4714(12) 0.7150(11) 0.3832(7) 0.021(2) Uani 1 1 d . U . . .
H8A H 0.5235 0.6677 0.4280 0.025 Uiso 1 1 calc R U . . .
H8B H 0.3874 0.7157 0.3917 0.025 Uiso 1 1 calc R U . . .
C9 C 0.6291(11) 0.4664(11) 0.2466(8) 0.021(3) Uani 1 1 d . . . . .
H9A H 0.6686 0.5499 0.2504 0.032 Uiso 1 1 calc R U . . .
H9B H 0.6869 0.4007 0.2384 0.032 Uiso 1 1 calc R U . . .
H9C H 0.6019 0.4489 0.2967 0.032 Uiso 1 1 calc R U . . .
C10 C 0.4614(10) 0.3466(9) 0.1451(7) 0.015(2) Uani 1 1 d . . . . .
C11 C 0.5470(15) 0.2462(10) 0.1256(11) 0.028(3) Uani 1 1 d . . . . .
H11A H 0.6018 0.2847 0.0947 0.041 Uiso 1 1 calc R U . . .
H11B H 0.5001 0.1783 0.0937 0.041 Uiso 1 1 calc R U . . .
H11C H 0.5945 0.2105 0.1759 0.041 Uiso 1 1 calc R U . . .
C12 C 0.3874(11) 0.2964(11) 0.2045(6) 0.017(2) Uani 1 1 d . . . . .
H12A H 0.4424 0.2697 0.2545 0.026 Uiso 1 1 calc R U . . .
H12B H 0.3385 0.2236 0.1804 0.026 Uiso 1 1 calc R U . . .
H12C H 0.3339 0.3638 0.2164 0.026 Uiso 1 1 calc R U . . .
C13 C 0.3853(11) 0.3975(9) 0.0676(7) 0.016(2) Uani 1 1 d . . . . .
H13A H 0.4248 0.3813 0.0217 0.019 Uiso 1 1 calc R U . . .
H13B H 0.3041 0.3575 0.0559 0.019 Uiso 1 1 calc R U . . .
C14 C 0.3999(11) 0.8946(10) 0.0527(7) 0.018(2) Uani 1 1 d . . . . .
H14 H 0.4762 0.9009 0.0380 0.022 Uiso 1 1 calc R U . . .
C15 C 0.3070(11) 0.9742(11) 0.0153(7) 0.020(2) Uani 1 1 d . . . . .
H15 H 0.3204 1.0338 -0.0240 0.024 Uiso 1 1 calc R U . . .
C16 C 0.1964(11) 0.9670(10) 0.0349(7) 0.018(2) Uani 1 1 d . . . . .
H16 H 0.1324 1.0209 0.0088 0.022 Uiso 1 1 calc R U . . .
C17 C 0.1773(11) 0.8818(10) 0.0922(8) 0.020(2) Uani 1 1 d . . . . .
H17 H 0.1005 0.8781 0.1066 0.023 Uiso 1 1 calc R U . . .
C18 C 0.2684(11) 0.8021(11) 0.1290(7) 0.019(2) Uani 1 1 d . . . . .
H18 H 0.2526 0.7427 0.1676 0.022 Uiso 1 1 calc R U . . .
Cl1 Cl 0.8570(3) 0.7400(2) 0.09153(18) 0.0161(6) Uani 1 1 d . . . . .
N1 N 0.5208(9) 0.8559(8) 0.2904(6) 0.0151(19) Uani 1 1 d . . . . .
N2 N 0.5236(8) 0.4659(8) 0.1778(6) 0.0150(18) Uani 1 1 d . . . . .
O1 O 0.4761(8) 0.6574(7) 0.3053(5) 0.0192(17) Uani 1 1 d . . . . .
O2 O 0.3763(7) 0.5348(7) 0.0817(5) 0.0171(17) Uani 1 1 d . . . . .

loop_
_atom_site_aniso_label
_atom_site_aniso_U_11
_atom_site_aniso_U_22
_atom_site_aniso_U_33
_atom_site_aniso_U_23
_atom_site_aniso_U_13
_atom_site_aniso_U_12
Au1 0.0117(3) 0.0119(2) 0.0101(2) -0.00007(15) 0.00186(16) 0.00061(15)
B1 0.012(7) 0.017(6) 0.019(7) -0.003(5) -0.004(5) -0.009(5)
C1 0.008(6) 0.015(5) 0.009(5) 0.002(4) 0.002(5) 0.004(4)
C2 0.011(5) 0.015(4) 0.004(4) -0.001(4) 0.002(4) -0.002(4)
C3 0.010(5) 0.008(4) 0.011(5) -0.002(4) 0.000(4) 0.000(4)
C4 0.028(7) 0.013(5) 0.021(6) 0.001(5) 0.011(5) -0.004(5)
C5 0.019(5) 0.020(4) 0.013(4) -0.002(4) 0.005(4) -0.004(4)
C6 0.030(7) 0.030(6) 0.012(6) -0.005(5) 0.004(5) 0.001(5)
C7 0.014(6) 0.031(6) 0.014(5) -0.011(5) 0.006(4) 0.000(5)
C8 0.027(5) 0.026(5) 0.010(4) 0.000(4) 0.006(4) 0.000(4)
C9 0.014(6) 0.017(5) 0.029(7) 0.002(5) -0.002(5) 0.002(4)
C10 0.013(6) 0.012(4) 0.021(6) -0.008(4) 0.006(5) -0.002(4)
C11 0.031(8) 0.018(5) 0.041(8) -0.001(5) 0.022(6) -0.001(5)
C12 0.022(6) 0.015(4) 0.014(5) 0.006(4) 0.002(5) 0.001(4)
C13 0.021(6) 0.010(5) 0.017(6) -0.006(4) 0.006(5) -0.006(4)
C14 0.022(6) 0.020(5) 0.015(6) 0.004(4) 0.009(5) 0.002(5)
C15 0.018(6) 0.024(6) 0.014(6) 0.006(5) -0.006(5) 0.001(5)
C16 0.029(7) 0.015(5) 0.011(5) 0.003(4) 0.005(5) 0.007(5)
C17 0.015(6) 0.017(5) 0.028(7) -0.004(5) 0.007(5) 0.000(4)
C18 0.023(6) 0.023(5) 0.010(5) -0.002(5) 0.004(5) -0.003(5)
Cl1 0.0139(14) 0.0176(12) 0.0175(14) 0.0017(10) 0.0046(12) 0.0007(10)
N1 0.021(5) 0.014(4) 0.012(5) 0.000(4) 0.010(4) 0.002(4)
N2 0.010(5) 0.013(4) 0.020(5) -0.004(4) 0.000(4) -0.002(4)
O1 0.030(5) 0.016(4) 0.011(4) 0.002(3) 0.004(3) -0.006(3)
O2 0.018(4) 0.017(4) 0.013(4) -0.003(3) -0.003(3) -0.002(3)

_geom_special_details            
;
 All esds (except the esd in the dihedral angle between two l.s. planes)
 are estimated using the full covariance matrix.  The cell esds are taken
 into account individually in the estimation of esds in distances, angles
 and torsion angles; correlations between esds in cell parameters are only
 used when they are defined by crystal symmetry.  An approximate (isotropic)
 treatment of cell esds is used for estimating esds involving l.s. planes.
;

loop_
_geom_bond_atom_site_label_1
_geom_bond_atom_site_label_2
_geom_bond_distance
_geom_bond_site_symmetry_2
_geom_bond_publ_flag
Au1 B1 2.166(14) . ?
Au1 Cl1 2.403(3) . ?
B1 C3 1.579(17) . ?
B1 C2 1.589(14) . ?
B1 C1 1.604(17) . ?
C1 N1 1.306(14) . ?
C1 O1 1.339(13) . ?
C2 N2 1.317(14) . ?
C2 O2 1.348(13) . ?
C3 C14 1.398(15) . ?
C3 C18 1.423(16) . ?
C4 N1 1.456(13) . ?
C4 H4A 0.9800 . ?
C4 H4B 0.9800 . ?
C4 H4C 0.9800 . ?
C5 N1 1.492(14) . ?
C5 C7 1.518(15) . ?
C5 C6 1.526(17) . ?
C5 C8 1.534(15) . ?
C6 H6A 0.9800 . ?
C6 H6B 0.9800 . ?
C6 H6C 0.9800 . ?
C7 H7A 0.9800 . ?
C7 H7B 0.9800 . ?
C7 H7C 0.9800 . ?
C8 O1 1.463(13) . ?
C8 H8A 0.9900 . ?
C8 H8B 0.9900 . ?
C9 N2 1.479(15) . ?
C9 H9A 0.9800 . ?
C9 H9B 0.9800 . ?
C9 H9C 0.9800 . ?
C10 N2 1.486(13) . ?
C10 C13 1.507(16) . ?
C10 C11 1.515(15) . ?
C10 C12 1.533(15) . ?
C11 H11A 0.9800 . ?
C11 H11B 0.9800 . ?
C11 H11C 0.9800 . ?
C12 H12A 0.9800 . ?
C12 H12B 0.9800 . ?
C12 H12C 0.9800 . ?
C13 O2 1.470(12) . ?
C13 H13A 0.9900 . ?
C13 H13B 0.9900 . ?
C14 C15 1.385(16) . ?
C14 H14 0.9500 . ?
C15 C16 1.361(17) . ?
C15 H15 0.9500 . ?
C16 C17 1.372(16) . ?
C16 H16 0.9500 . ?
C17 C18 1.369(17) . ?
C17 H17 0.9500 . ?
C18 H18 0.9500 . ?

loop_
_geom_angle_atom_site_label_1
_geom_angle_atom_site_label_2
_geom_angle_atom_site_label_3
_geom_angle
_geom_angle_site_symmetry_1
_geom_angle_site_symmetry_3
_geom_angle_publ_flag
B1 Au1 Cl1 175.2(4) . . ?
C3 B1 C2 115.2(10) . . ?
C3 B1 C1 107.0(10) . . ?
C2 B1 C1 109.8(9) . . ?
C3 B1 Au1 116.2(8) . . ?
C2 B1 Au1 99.3(8) . . ?
C1 B1 Au1 109.0(8) . . ?
N1 C1 O1 110.6(10) . . ?
N1 C1 B1 127.7(10) . . ?
O1 C1 B1 121.5(9) . . ?
N2 C2 O2 110.4(9) . . ?
N2 C2 B1 132.8(10) . . ?
O2 C2 B1 116.7(9) . . ?
C14 C3 C18 114.6(10) . . ?
C14 C3 B1 126.2(10) . . ?
C18 C3 B1 119.1(10) . . ?
N1 C4 H4A 109.5 . . ?
N1 C4 H4B 109.5 . . ?
H4A C4 H4B 109.5 . . ?
N1 C4 H4C 109.5 . . ?
H4A C4 H4C 109.5 . . ?
H4B C4 H4C 109.5 . . ?
N1 C5 C7 110.2(9) . . ?
N1 C5 C6 110.8(9) . . ?
C7 C5 C6 111.9(10) . . ?
N1 C5 C8 99.8(8) . . ?
C7 C5 C8 112.0(10) . . ?
C6 C5 C8 111.5(10) . . ?
C5 C6 H6A 109.5 . . ?
C5 C6 H6B 109.5 . . ?
H6A C6 H6B 109.5 . . ?
C5 C6 H6C 109.5 . . ?
H6A C6 H6C 109.5 . . ?
H6B C6 H6C 109.5 . . ?
C5 C7 H7A 109.5 . . ?
C5 C7 H7B 109.5 . . ?
H7A C7 H7B 109.5 . . ?
C5 C7 H7C 109.5 . . ?
H7A C7 H7C 109.5 . . ?
H7B C7 H7C 109.5 . . ?
O1 C8 C5 104.7(8) . . ?
O1 C8 H8A 110.8 . . ?
C5 C8 H8A 110.8 . . ?
O1 C8 H8B 110.8 . . ?
C5 C8 H8B 110.8 . . ?
H8A C8 H8B 108.9 . . ?
N2 C9 H9A 109.5 . . ?
N2 C9 H9B 109.5 . . ?
H9A C9 H9B 109.5 . . ?
N2 C9 H9C 109.5 . . ?
H9A C9 H9C 109.5 . . ?
H9B C9 H9C 109.5 . . ?
N2 C10 C13 99.4(8) . . ?
N2 C10 C11 113.4(10) . . ?
C13 C10 C11 109.2(11) . . ?
N2 C10 C12 109.0(9) . . ?
C13 C10 C12 113.9(9) . . ?
C11 C10 C12 111.5(9) . . ?
C10 C11 H11A 109.5 . . ?
C10 C11 H11B 109.5 . . ?
H11A C11 H11B 109.5 . . ?
C10 C11 H11C 109.5 . . ?
H11A C11 H11C 109.5 . . ?
H11B C11 H11C 109.5 . . ?
C10 C12 H12A 109.5 . . ?
C10 C12 H12B 109.5 . . ?
H12A C12 H12B 109.5 . . ?
C10 C12 H12C 109.5 . . ?
H12A C12 H12C 109.5 . . ?
H12B C12 H12C 109.5 . . ?
O2 C13 C10 104.6(8) . . ?
O2 C13 H13A 110.8 . . ?
C10 C13 H13A 110.8 . . ?
O2 C13 H13B 110.8 . . ?
C10 C13 H13B 110.8 . . ?
H13A C13 H13B 108.9 . . ?
C15 C14 C3 122.8(11) . . ?
C15 C14 H14 118.6 . . ?
C3 C14 H14 118.6 . . ?
C16 C15 C14 120.0(11) . . ?
C16 C15 H15 120.0 . . ?
C14 C15 H15 120.0 . . ?
C15 C16 C17 120.0(11) . . ?
C15 C16 H16 120.0 . . ?
C17 C16 H16 120.0 . . ?
C18 C17 C16 120.3(11) . . ?
C18 C17 H17 119.8 . . ?
C16 C17 H17 119.8 . . ?
C17 C18 C3 122.3(11) . . ?
C17 C18 H18 118.9 . . ?
C3 C18 H18 118.9 . . ?
C1 N1 C4 124.0(10) . . ?
C1 N1 C5 113.4(9) . . ?
C4 N1 C5 122.6(9) . . ?
C2 N2 C9 125.3(9) . . ?
C2 N2 C10 112.1(10) . . ?
C9 N2 C10 122.3(9) . . ?
C1 O1 C8 110.3(8) . . ?
C2 O2 C13 108.3(8) . . ?

_refine_diff_density_max         2.096
_refine_diff_density_min         -3.545
_refine_diff_density_rms         0.346

_shelxl_version_number           2013-4

_shelx_res_file                  
;
TITL rei103_0t in P2(1)/n
CELL 0.71073  11.29500  10.51200  16.95830  90.0000 102.3282  90.0000
ZERR    4.00   0.00110   0.00080   0.00160   0.0000   0.0037   0.0000
LATT 1
SYMM 0.5-X, 0.5+Y, 0.5-Z
SFAC C  H  B  N  O  Cl Au
UNIT 72  108  4  8  8  4  4
MERG 0
OMIT -3 52
L.S. 4
ACTA
BOND $H
FMAP 2
PLAN 5
SIZE 0.100 0.160 0.180
SIMU 0.01 c2 c5 C8
ISOR 0.01 c2 c5 C8
TEMP -170
WGHT    0.059800   18.545000
BASF   0.39539
FVAR       0.27998
AU1   7    0.665690    0.733188    0.131829    11.00000    0.01172    0.01193 =
         0.01013   -0.00007    0.00186    0.00061
B1    3    0.488180    0.715835    0.160003    11.00000    0.01217    0.01679 =
         0.01940   -0.00287   -0.00359   -0.00909
C1    1    0.498825    0.746270    0.253971    11.00000    0.00823    0.01539 =
         0.00858    0.00163    0.00191    0.00372
C2    1    0.466469    0.567859    0.144139    11.00000    0.01124    0.01537 =
         0.00396   -0.00070    0.00239   -0.00226
C3    1    0.385964    0.805327    0.111205    11.00000    0.00982    0.00760 =
         0.01118   -0.00206    0.00038    0.00048
C4    1    0.543701    0.972950    0.250198    11.00000    0.02778    0.01314 =
         0.02148    0.00134    0.01143   -0.00410
AFIX 137
H4A   2    0.577476    0.952283    0.203113    11.00000   -1.50000
H4B   2    0.601498    1.025605    0.287741    11.00000   -1.50000
H4C   2    0.467560    1.019712    0.232684    11.00000   -1.50000
AFIX   0
C5    1    0.518398    0.850914    0.377974    11.00000    0.01887    0.01984 =
         0.01273   -0.00205    0.00541   -0.00423
C6    1    0.645591    0.867289    0.429841    11.00000    0.03032    0.03044 =
         0.01175   -0.00468    0.00351    0.00096
AFIX 137
H6A   2    0.698689    0.800622    0.416462    11.00000   -1.50000
H6B   2    0.642386    0.860859    0.486998    11.00000   -1.50000
H6C   2    0.677402    0.950906    0.419378    11.00000   -1.50000
AFIX   0
C7    1    0.430913    0.949570    0.397592    11.00000    0.01387    0.03118 =
         0.01437   -0.01054    0.00635    0.00045
AFIX 137
H7A   2    0.469362    1.033587    0.401907    11.00000   -1.50000
H7B   2    0.409321    0.927919    0.448946    11.00000   -1.50000
H7C   2    0.357560    0.950914    0.354591    11.00000   -1.50000
AFIX   0
C8    1    0.471386    0.714960    0.383161    11.00000    0.02735    0.02567 =
         0.00952    0.00040    0.00596    0.00018
AFIX  23
H8A   2    0.523487    0.667706    0.427997    11.00000   -1.20000
H8B   2    0.387351    0.715716    0.391652    11.00000   -1.20000
AFIX   0
C9    1    0.629134    0.466400    0.246627    11.00000    0.01388    0.01702 =
         0.02934    0.00231   -0.00244    0.00161
AFIX 137
H9A   2    0.668564    0.549884    0.250440    11.00000   -1.50000
H9B   2    0.686867    0.400731    0.238365    11.00000   -1.50000
H9C   2    0.601865    0.448904    0.296667    11.00000   -1.50000
AFIX   0
C10   1    0.461443    0.346649    0.145112    11.00000    0.01280    0.01236 =
         0.02095   -0.00818    0.00560   -0.00159
C11   1    0.547025    0.246182    0.125647    11.00000    0.03071    0.01783 =
         0.04073   -0.00078    0.02227   -0.00056
AFIX 137
H11A  2    0.601763    0.284725    0.094700    11.00000   -1.50000
H11B  2    0.500139    0.178305    0.093711    11.00000   -1.50000
H11C  2    0.594535    0.210524    0.175938    11.00000   -1.50000
AFIX   0
C12   1    0.387395    0.296418    0.204473    11.00000    0.02240    0.01476 =
         0.01445    0.00556    0.00237    0.00094
AFIX 137
H12A  2    0.442424    0.269695    0.254525    11.00000   -1.50000
H12B  2    0.338528    0.223624    0.180423    11.00000   -1.50000
H12C  2    0.333907    0.363832    0.216411    11.00000   -1.50000
AFIX   0
C13   1    0.385331    0.397477    0.067571    11.00000    0.02113    0.01010 =
         0.01672   -0.00556    0.00627   -0.00589
AFIX  23
H13A  2    0.424792    0.381270    0.021725    11.00000   -1.20000
H13B  2    0.304086    0.357524    0.055911    11.00000   -1.20000
AFIX   0
C14   1    0.399862    0.894567    0.052701    11.00000    0.02204    0.01986 =
         0.01469    0.00393    0.00870    0.00218
AFIX  43
H14   2    0.476221    0.900874    0.037981    11.00000   -1.20000
AFIX   0
C15   1    0.306956    0.974170    0.015303    11.00000    0.01793    0.02410 =
         0.01378    0.00608   -0.00602    0.00053
AFIX  43
H15   2    0.320422    1.033757   -0.023977    11.00000   -1.20000
AFIX   0
C16   1    0.196377    0.966967    0.034864    11.00000    0.02865    0.01547 =
         0.01118    0.00305    0.00499    0.00733
AFIX  43
H16   2    0.132384    1.020878    0.008804    11.00000   -1.20000
AFIX   0
C17   1    0.177336    0.881811    0.092242    11.00000    0.01502    0.01656 =
         0.02833   -0.00418    0.00738    0.00007
AFIX  43
H17   2    0.100548    0.878137    0.106552    11.00000   -1.20000
AFIX   0
C18   1    0.268411    0.802149    0.128954    11.00000    0.02297    0.02284 =
         0.01044   -0.00158    0.00439   -0.00285
AFIX  43
H18   2    0.252605    0.742685    0.167618    11.00000   -1.20000
AFIX   0
CL1   6    0.856999    0.739985    0.091527    11.00000    0.01391    0.01759 =
         0.01748    0.00169    0.00456    0.00069
N1    4    0.520771    0.855927    0.290406    11.00000    0.02108    0.01439 =
         0.01247    0.00023    0.00979    0.00160
N2    4    0.523649    0.465916    0.177820    11.00000    0.01002    0.01302 =
         0.02033   -0.00427   -0.00019   -0.00219
O1    5    0.476108    0.657445    0.305339    11.00000    0.03033    0.01563 =
         0.01132    0.00196    0.00392   -0.00584
O2    5    0.376334    0.534801    0.081737    11.00000    0.01820    0.01718 =
         0.01313   -0.00295   -0.00319   -0.00214
HKLF 5

REM  rei103_0t in P2(1)/n
REM R1 =  0.0378 for    3541 Fo > 4sig(Fo)  and  0.0456 for all    3863 data
REM    233 parameters refined using     24 restraints

END

WGHT      0.0598     18.5178

REM Highest difference peak  2.096,  deepest hole -3.545,  1-sigma level  0.346
Q1    1   0.5822  0.7437  0.1486  11.00000  0.05    2.10
Q2    1   0.6637  0.8081  0.1285  11.00000  0.05    1.65
Q3    1   0.7460  0.7322  0.1200  11.00000  0.05    1.20
Q4    1   0.6061  0.7554  0.0739  11.00000  0.05    1.20
Q5    1   0.6788  0.7453  0.1598  11.00000  0.05    1.09
;
_shelx_res_checksum              74795

_shelx_hkl_file                  
;
   1   0   0 -0.0003 0.13237   1
  -1   0   3 158.476 7.77439  -2
   2   0   0 158.476 7.77439   1
   3   0   0 2.91152 0.96990   1
  -2   0   6 3384.59 142.802  -2
   4   0   0 3384.59 142.802   1
   5   0   0 4.03927 1.51755   1
  -3   0   9 4816.25 265.363  -2
   6   0   0 4816.25 265.363   1
   7   0   0 1.13286 2.45781   1
  -4   0  12 847.887 57.3266  -2
   8   0   0 847.887 57.3266   1
  -4   0  13 5.75510 16.0810  -2
   9   0   0 5.75510 16.0810   1
  -5   0  15 604.206 54.4946  -2
  10   0   0 604.206 54.4946   1
  -5   0  16 -33.595 20.5225  -2
  11   0   0 -33.595 20.5225   1
  -6   0  18 1069.83 73.8508  -2
  12   0   0 1069.83 73.8508   1
  -6   0  19 -32.934 19.0948  -2
  13   0   0 -32.934 19.0948   1
  -7   0  21 440.708 51.1235  -2
  14   0   0 440.708 51.1235   1
  -7   0  22 -8.6006 30.4539  -2
  15   0   0 -8.6006 30.4539   1
  16   0   0 156.431 31.0846   1
   0   1   0 0.03048 0.21754  -2
   0   1   0 0.03048 0.21754   1
   1   1   0 30.9422 2.25391   1
  -1   1   3 3864.22 136.405  -2
   2   1   0 3864.22 136.405   1
   3   1   0 90.9247 3.44273   1
  -2   1   6 2773.08 91.8758  -2
   4   1   0 2773.08 91.8758   1
   5   1   0 17.3290 1.92826   1
  -3   1   9 2168.39 91.6788  -2
   6   1   0 2168.39 91.6788   1
   7   1   0 75.3708 5.05668   1
  -4   1  12 1815.18 84.5813  -2
   8   1   0 1815.18 84.5813   1
  -4   1  13 2.64423 8.22823  -2
   9   1   0 2.64423 8.22823   1
  -5   1  15 1725.83 79.6691  -2
  10   1   0 1725.83 79.6691   1
  -5   1  16 -5.2844 12.3194  -2
  11   1   0 -5.2844 12.3194   1
  -6   1  18 158.087 17.8813  -2
  12   1   0 158.087 17.8813   1
  -6   1  19 -21.271 18.3897  -2
  13   1   0 -21.271 18.3897   1
  -7   1  21 571.177 50.1712  -2
  14   1   0 571.177 50.1712   1
  -7   1  22 8.49181 21.1289  -2
  15   1   0 8.49181 21.1289   1
  16   1   0 363.012 33.0344   1
   0   2   0 7852.84 562.879  -2
   0   2   0 7852.84 562.879   1
   1   2   0 537.882 21.9304   1
  -1   2   3 1188.91 41.0128  -2
   2   2   0 1188.91 41.0128   1
   3   2   0 2.13560 0.90090   1
  -2   2   6 2199.86 69.7161  -2
   4   2   0 2199.86 69.7161   1
   5   2   0 209.254 7.71112   1
  -3   2   9 2981.76 123.562  -2
   6   2   0 2981.76 123.562   1
   7   2   0 1.26234 2.21230   1
  -4   2  12 724.336 31.9449  -2
   8   2   0 724.336 31.9449   1
  -4   2  13 72.3932 9.90401  -2
   9   2   0 72.3932 9.90401   1
  -5   2  15 686.791 34.5881  -2
  10   2   0 686.791 34.5881   1
  -5   2  16 76.8481 12.1525  -2
  11   2   0 76.8481 12.1525   1
  -6   2  18 1405.85 82.6789  -2
  12   2   0 1405.85 82.6789   1
  -6   2  19 -15.843 19.5558  -2
  13   2   0 -15.843 19.5558   1
  -7   2  21 298.271 29.9830  -2
  14   2   0 298.271 29.9830   1
  -7   2  22 25.7725 26.4665  -2
  15   2   0 25.7725 26.4665   1
   0   3   0 4.00938 1.51407  -2
   0   3   0 4.00938 1.51407   1
   1   3   0 99.1737 4.24666   1
  -1   3   3 2457.45 87.0355  -2
   2   3   0 2457.45 87.0355   1
   3   3   0 62.2195 2.64089   1
  -2   3   6 1288.46 46.4525  -2
   4   3   0 1288.46 46.4525   1
   5   3   0 116.391 5.60418   1
  -3   3   9 1527.60 68.1442  -2
   6   3   0 1527.60 68.1442   1
  -3   3  10 9.39773 16.6116  -2
   7   3   0 9.39773 16.6116   1
  -4   3  12 1035.93 42.3847  -2
   8   3   0 1035.93 42.3847   1
  -4   3  13 483.189 30.1517  -2
   9   3   0 483.189 30.1517   1
  -5   3  15 1138.86 53.9897  -2
  10   3   0 1138.86 53.9897   1
  -5   3  16 17.9986 13.1623  -2
  11   3   0 17.9986 13.1623   1
  -6   3  18 190.904 22.0552  -2
  12   3   0 190.904 22.0552   1
  -6   3  19 55.1875 20.2307  -2
  13   3   0 55.1875 20.2307   1
  -7   3  21 462.384 37.4229  -2
  14   3   0 462.384 37.4229   1
  -7   3  22 36.3375 23.3847  -2
  15   3   0 36.3375 23.3847   1
   0   4   0 7441.12 382.356  -2
   0   4   0 7441.12 382.356   1
   1   4   0 668.483 22.5058   1
  -1   4   3 737.968 29.8386  -2
   2   4   0 737.968 29.8386   1
   3   4   0 39.0907 2.49951   1
  -2   4   6 2260.37 91.4059  -2
   4   4   0 2260.37 91.4059   1
   5   4   0 370.122 15.6023   1
  -3   4   9 1892.24 92.9992  -2
   6   4   0 1892.24 92.9992   1
   7   4   0 75.2868 5.90269   1
  -4   4  12 883.480 36.5975  -2
   8   4   0 883.480 36.5975   1
  -4   4  13 84.0081 10.9989  -2
   9   4   0 84.0081 10.9989   1
  -5   4  15 598.153 35.2056  -2
  10   4   0 598.153 35.2056   1
  -5   4  16 135.988 17.5147  -2
  11   4   0 135.988 17.5147   1
  -6   4  18 800.795 50.7704  -2
  12   4   0 800.795 50.7704   1
  -6   4  19 -21.623 18.4263  -2
  13   4   0 -21.623 18.4263   1
  -7   4  21 294.067 30.8803  -2
  14   4   0 294.067 30.8803   1
  -7   4  22 47.0822 22.7514  -2
  15   4   0 47.0822 22.7514   1
   0   5   0 -2.8032 1.88019  -2
   0   5   0 -2.8032 1.88019   1
   1   5   0 293.441 9.84023   1
  -1   5   3 1691.85 66.6845  -2
   2   5   0 1691.85 66.6845   1
   3   5   0 301.276 13.2437   1
  -2   5   6 1408.52 57.3564  -2
   4   5   0 1408.52 57.3564   1
   5   5   0 83.0926 5.50731   1
  -3   5   9 766.146 32.1079  -2
   6   5   0 766.146 32.1079   1
  -3   5  10 263.686 37.8486  -2
   7   5   0 263.686 37.8486   1
  -4   5  12 669.751 37.5263  -2
   8   5   0 669.751 37.5263   1
  -4   5  13 397.463 25.8439  -2
   9   5   0 397.463 25.8439   1
  -5   5  15 1225.41 64.5989  -2
  10   5   0 1225.41 64.5989   1
  -5   5  16 40.7420 14.9715  -2
  11   5   0 40.7420 14.9715   1
  -6   5  18 178.910 23.5700  -2
  12   5   0 178.910 23.5700   1
  -6   5  19 145.447 23.0346  -2
  13   5   0 145.447 23.0346   1
  -7   5  21 351.893 38.1226  -2
  14   5   0 351.893 38.1226   1
  -7   5  22 71.2948 26.9921  -2
  15   5   0 71.2948 26.9921   1
   0   6   0 2684.55 121.903  -2
   0   6   0 2684.55 121.903   1
   1   6   0 718.378 23.6716   1
  -1   6   3 495.712 18.6066  -2
   2   6   0 495.712 18.6066   1
   3   6   0 27.1458 3.82781   1
  -2   6   6 1683.07 68.5911  -2
   4   6   0 1683.07 68.5911   1
  -2   6   7 827.067 93.9211  -2
   5   6   0 827.067 93.9211   1
  -3   6   9 1001.63 50.3384  -2
   6   6   0 1001.63 50.3384   1
  -3   6  10 737.573 60.2273  -2
   7   6   0 737.573 60.2273   1
  -4   6  12 527.847 34.5752  -2
   8   6   0 527.847 34.5752   1
  -4   6  13 17.0363 19.8444  -2
   9   6   0 17.0363 19.8444   1
  -5   6  15 326.224 26.0905  -2
  10   6   0 326.224 26.0905   1
  -5   6  16 455.788 33.7615  -2
  11   6   0 455.788 33.7615   1
  -6   6  18 758.910 55.3877  -2
  12   6   0 758.910 55.3877   1
  -6   6  19 61.8795 22.8948  -2
  13   6   0 61.8795 22.8948   1
  -7   6  21 160.073 30.7391  -2
  14   6   0 160.073 30.7391   1
   0   7   0 -1.9723 2.52342  -2
   0   7   0 -1.9723 2.52342   1
   1   7   0 330.545 11.4834   1
  -1   7   3 1081.21 36.1055  -2
   2   7   0 1081.21 36.1055   1
   3   7   0 472.428 19.7554   1
  -2   7   6 713.526 36.8280  -2
   4   7   0 713.526 36.8280   1
  -2   7   7 501.252 62.3470  -2
   5   7   0 501.252 62.3470   1
  -3   7   9 638.369 33.9992  -2
   6   7   0 638.369 33.9992   1
  -3   7  10 277.170 30.7384  -2
   7   7   0 277.170 30.7384   1
  -4   7  12 402.236 27.4831  -2
   8   7   0 402.236 27.4831   1
  -4   7  13 648.895 41.6704  -2
   9   7   0 648.895 41.6704   1
  -5   7  15 350.790 27.0826  -2
  10   7   0 350.790 27.0826   1
  -5   7  16 60.7860 19.2198  -2
  11   7   0 60.7860 19.2198   1
  -6   7  18 13.1272 22.0384  -2
  12   7   0 13.1272 22.0384   1
  -6   7  19 271.315 32.0686  -2
  13   7   0 271.315 32.0686   1
  14   7   0 195.765 33.3226   1
   0   8   0 1873.37 95.0201  -2
   0   8   0 1873.37 95.0201   1
   1   8   0 1023.10 33.5938   1
  -1   8   3 238.988 9.36759  -2
   2   8   0 238.988 9.36759   1
   3   8   0 111.112 6.84543   1
  -2   8   6 724.898 35.8001  -2
   4   8   0 724.898 35.8001   1
  -2   8   7 712.466 85.6012  -2
   5   8   0 712.466 85.6012   1
  -3   8   9 795.119 42.1509  -2
   6   8   0 795.119 42.1509   1
  -3   8  10 862.136 70.9600  -2
   7   8   0 862.136 70.9600   1
  -4   8  12 188.893 19.4049  -2
   8   8   0 188.893 19.4049   1
  -4   8  13 67.2329 18.8728  -2
   9   8   0 67.2329 18.8728   1
  -5   8  15 131.210 20.8465  -2
  10   8   0 131.210 20.8465   1
  -5   8  16 367.251 31.8881  -2
  11   8   0 367.251 31.8881   1
  -6   8  18 394.857 37.2081  -2
  12   8   0 394.857 37.2081   1
  -6   8  19 152.116 28.7182  -2
  13   8   0 152.116 28.7182   1
   0   9   0 8.79253 3.64067  -2
   0   9   0 8.79253 3.64067   1
   1   9   0 187.358 8.07275   1
  -1   9   3 400.674 15.4806  -2
   2   9   0 400.674 15.4806   1
   3   9   0 674.232 28.6488   1
  -2   9   6 214.806 13.0191  -2
   4   9   0 214.806 13.0191   1
  -2   9   7 492.846 67.0776  -2
   5   9   0 492.846 67.0776   1
  -3   9   9 280.725 19.1649  -2
   6   9   0 280.725 19.1649   1
  -3   9  10 155.803 19.9228  -2
   7   9   0 155.803 19.9228   1
  -4   9  12 224.036 21.8641  -2
   8   9   0 224.036 21.8641   1
  -4   9  13 656.498 50.6641  -2
   9   9   0 656.498 50.6641   1
  -5   9  15 183.907 23.7074  -2
  10   9   0 183.907 23.7074   1
  -5   9  16 128.980 24.0080  -2
  11   9   0 128.980 24.0080   1
  -6   9  18 76.0669 26.8039  -2
  12   9   0 76.0669 26.8039   1
  -6   9  19 433.685 65.4391  -2
  13   9   0 433.685 65.4391   1
   0  10   0 1061.66 56.0955  -2
   0  10   0 1061.66 56.0955   1
   1  10   0 791.698 29.0968   1
  -1  10   3 26.7849 4.50872  -2
   2  10   0 26.7849 4.50872   1
   3  10   0 3.52156 4.13801   1
  -2  10   6 119.404 10.4087  -2
   4  10   0 119.404 10.4087   1
   5  10   0 612.885 26.1169   1
  -3  10   9 425.572 23.0580  -2
   6  10   0 425.572 23.0580   1
  -3  10  10 769.248 60.1265  -2
   7  10   0 769.248 60.1265   1
  -4  10  12 63.2370 14.5415  -2
   8  10   0 63.2370 14.5415   1
  -4  10  13 -5.4352 22.5556  -2
   9  10   0 -5.4352 22.5556   1
  -5  10  15 98.5658 22.0010  -2
  10  10   0 98.5658 22.0010   1
  -5  10  16 529.161 42.7621  -2
  11  10   0 529.161 42.7621   1
  12  10   0 72.9076 23.7938   1
   0  11   0 -3.3781 4.92702  -2
   0  11   0 -3.3781 4.92702   1
   1  11   0 222.243 10.6191   1
  -1  11   3 69.5149 6.43437  -2
   2  11   0 69.5149 6.43437   1
   3  11   0 623.806 27.7956   1
  -2  11   6 63.0293 9.39022  -2
   4  11   0 63.0293 9.39022   1
   5  11   0 179.844 11.2868   1
  -3  11   9 96.2339 11.0176  -2
   6  11   0 96.2339 11.0176   1
  -3  11  10 163.148 21.3036  -2
   7  11   0 163.148 21.3036   1
  -4  11  12 43.8152 13.1166  -2
   8  11   0 43.8152 13.1166   1
  -4  11  13 743.617 52.0589  -2
   9  11   0 743.617 52.0589   1
  -5  11  15 -12.948 23.6408  -2
  10  11   0 -12.948 23.6408   1
  -5  11  16 97.0624 31.2707  -2
  11  11   0 97.0624 31.2707   1
   0  12   0 29.8506 6.56110  -2
   0  12   0 29.8506 6.56110   1
   1  12   0 505.874 21.1389   1
  -1  12   3 36.5612 7.17865  -2
   2  12   0 36.5612 7.17865   1
   3  12   0 5.69443 5.35023   1
  -2  12   6 23.2551 8.98267  -2
   4  12   0 23.2551 8.98267   1
   5  12   0 532.290 23.5483   1
  -3  12   9 62.6121 10.8136  -2
   6  12   0 62.6121 10.8136   1
  -3  12  10 670.427 56.7628  -2
   7  12   0 670.427 56.7628   1
  -4  12  12 38.0458 12.4580  -2
   8  12   0 38.0458 12.4580   1
  -4  12  13 14.3830 22.2917  -2
   9  12   0 14.3830 22.2917   1
   0  13   0 -0.0554 5.56300  -2
   0  13   0 -0.0554 5.56300   1
   1  13   0 149.235 10.6398   1
  -1  13   3 3.15304 7.41172  -2
   2  13   0 3.15304 7.41172   1
   3  13   0 366.875 19.2496   1
  -2  13   6 4.51882 9.01334  -2
   4  13   0 4.51882 9.01334   1
   5  13   0 132.373 11.3172   1
  -3  13   9 18.2108 11.4330  -2
   6  13   0 18.2108 11.4330   1
  -3  13  10 70.2019 17.9699  -2
   7  13   0 70.2019 17.9699   1
  -4  13  12 22.8748 13.2943  -2
   8  13   0 22.8748 13.2943   1
   0  14   0 88.4078 14.6071  -2
   0  14   0 88.4078 14.6071   1
   1  14   0 460.409 22.4749   1
  -1  14   3 10.8155 8.01159  -2
   2  14   0 10.8155 8.01159   1
   3  14   0 2.94036 6.01525   1
  -2  14   6 36.9765 10.6020  -2
   4  14   0 36.9765 10.6020   1
   5  14   0 442.496 23.3479   1
  -3  14   9 -0.0416 12.1013  -2
   6  14   0 -0.0416 12.1013   1
   0  15   0 13.2677 12.2924  -2
   0  15   0 13.2677 12.2924   1
   1  15   0 139.976 13.4256   1
  -1  15   3 14.2365 10.3577  -2
   2  15   0 14.2365 10.3577   1
   3  15   0 349.753 42.8190   1
  -8   0  23 -44.236 30.0107  -2
 -16   0   1 -44.236 30.0107   1
  -8   0  22 442.255 54.4801  -2
 -15   0   1 442.255 54.4801   1
  -7   0  20 -28.226 29.6129  -2
 -14   0   1 -28.226 29.6129   1
  -7   0  19 366.376 34.6443  -2
 -13   0   1 366.376 34.6443   1
  -6   0  17 -30.528 22.0042  -2
 -12   0   1 -30.528 22.0042   1
  -6   0  16 393.693 41.1346  -2
 -11   0   1 393.693 41.1346   1
  -5   0  14 -12.053 17.8277  -2
 -10   0   1 -12.053 17.8277   1
  -5   0  13 820.805 70.0653  -2
  -9   0   1 820.805 70.0653   1
  -8   0   1 -0.8383 4.27454   1
  -4   0  10 2866.55 179.579  -2
  -7   0   1 2866.55 179.579   1
  -6   0   1 0.93660 1.77512   1
  -3   0   7 2344.83 117.854  -2
  -5   0   1 2344.83 117.854   1
  -4   0   1 2.83439 1.13149   1
  -2   0   4 1101.98 48.8889  -2
  -3   0   1 1101.98 48.8889   1
  -2   0   1 3.29020 1.06203   1
  -1   0   1 0.69282 0.39033  -2
  -1   0   1 0.69282 0.39033   1
   0   0   1 -0.0602 0.29964   1
   0   0   2 35.1692 5.53709  -2
   1   0   1 35.1692 5.53709   1
   2   0   1 1.06483 0.84885   1
  -1   0   5 2921.84 134.863  -2
   3   0   1 2921.84 134.863   1
   4   0   1 1.01667 1.45579   1
  -2   0   8 2509.35 139.076  -2
   5   0   1 2509.35 139.076   1
   6   0   1 -2.6659 2.15889   1
  -3   0  11 2198.61 126.699  -2
   7   0   1 2198.61 126.699   1
  -3   0  12 -9.5595 12.7433  -2
   8   0   1 -9.5595 12.7433   1
  -4   0  14 736.857 51.3358  -2
   9   0   1 736.857 51.3358   1
  -4   0  15 -18.743 17.5273  -2
  10   0   1 -18.743 17.5273   1
  -5   0  17 1962.71 157.303  -2
  11   0   1 1962.71 157.303   1
  -5   0  18 14.2499 18.8181  -2
  12   0   1 14.2499 18.8181   1
  -6   0  20 302.360 31.9613  -2
  13   0   1 302.360 31.9613   1
  -6   0  21 68.1309 39.0312  -2
  14   0   1 68.1309 39.0312   1
  -7   0  23 614.867 65.9741  -2
  15   0   1 614.867 65.9741   1
  -8   1  23 -30.939 22.6751  -2
 -16   1   1 -30.939 22.6751   1
  -8   1  22 512.774 40.9410  -2
 -15   1   1 512.774 40.9410   1
  -7   1  20 -28.850 19.1007  -2
 -14   1   1 -28.850 19.1007   1
  -7   1  19 463.780 35.3966  -2
 -13   1   1 463.780 35.3966   1
  -6   1  17 -10.069 14.2174  -2
 -12   1   1 -10.069 14.2174   1
  -6   1  16 1953.41 98.0282  -2
 -11   1   1 1953.41 98.0282   1
  -5   1  14 99.8914 11.2327  -2
 -10   1   1 99.8914 11.2327   1
  -5   1  13 1334.30 61.2287  -2
  -9   1   1 1334.30 61.2287   1
  -8   1   1 5.42053 2.52601   1
  -4   1  10 1053.36 48.9387  -2
  -7   1   1 1053.36 48.9387   1
  -6   1   1 7.29192 1.86426   1
  -3   1   7 5038.16 193.200  -2
  -5   1   1 5038.16 193.200   1
  -4   1   1 178.844 6.57803   1
  -2   1   4 2247.85 70.3310  -2
  -3   1   1 2247.85 70.3310   1
  -2   1   1 139.704 4.81939   1
  -1   1   1 3.67777 0.35089  -2
  -1   1   1 3.67777 0.35089   1
   0   1   1 0.28967 0.15536   1
   0   1   2 2522.71 164.606  -2
   1   1   1 2522.71 164.606   1
   2   1   1 229.916 8.17440   1
  -1   1   5 348.770 11.8903  -2
   3   1   1 348.770 11.8903   1
   4   1   1 5.73075 1.17559   1
  -2   1   8 1019.94 38.5568  -2
   5   1   1 1019.94 38.5568   1
   6   1   1 61.7249 4.25866   1
  -3   1  11 2113.43 84.4329  -2
   7   1   1 2113.43 84.4329   1
  -3   1  12 44.9812 9.05589  -2
   8   1   1 44.9812 9.05589   1
  -4   1  14 926.465 38.5210  -2
   9   1   1 926.465 38.5210   1
  -4   1  15 2.07034 9.48533  -2
  10   1   1 2.07034 9.48533   1
  -5   1  17 236.676 19.6758  -2
  11   1   1 236.676 19.6758   1
  -5   1  18 -28.709 13.3427  -2
  12   1   1 -28.709 13.3427   1
  -6   1  20 1032.66 65.0478  -2
  13   1   1 1032.66 65.0478   1
  -6   1  21 -8.3333 19.0593  -2
  14   1   1 -8.3333 19.0593   1
  -7   1  23 392.627 36.8555  -2
  15   1   1 392.627 36.8555   1
  -8   2  23 -48.920 23.7704  -2
 -16   2   1 -48.920 23.7704   1
  -8   2  22 334.771 40.4246  -2
 -15   2   1 334.771 40.4246   1
  -7   2  20 -24.113 20.2559  -2
 -14   2   1 -24.113 20.2559   1
  -7   2  19 613.909 42.7092  -2
 -13   2   1 613.909 42.7092   1
  -6   2  17 34.0308 16.7516  -2
 -12   2   1 34.0308 16.7516   1
  -6   2  16 513.114 27.6419  -2
 -11   2   1 513.114 27.6419   1
  -5   2  14 -4.1833 9.27045  -2
 -10   2   1 -4.1833 9.27045   1
  -5   2  13 1018.09 48.7130  -2
  -9   2   1 1018.09 48.7130   1
  -4   2  11 176.625 27.8033  -2
  -8   2   1 176.625 27.8033   1
  -4   2  10 1737.91 69.1067  -2
  -7   2   1 1737.91 69.1067   1
  -6   2   1 105.288 5.73997   1
  -3   2   7 2686.22 102.153  -2
  -5   2   1 2686.22 102.153   1
  -4   2   1 3.00994 1.09115   1
  -2   2   4 1396.14 48.4309  -2
  -3   2   1 1396.14 48.4309   1
  -2   2   1 444.848 13.7960   1
  -1   2   1 4203.98 147.505  -2
  -1   2   1 4203.98 147.505   1
   0   2   1 116.329 5.45682   1
   0   2   2 747.487 30.7718  -2
   1   2   1 747.487 30.7718   1
   2   2   1 129.316 4.94825   1
  -1   2   5 2378.79 84.5239  -2
   3   2   1 2378.79 84.5239   1
   4   2   1 10.9918 1.41272   1
  -2   2   8 2980.19 116.886  -2
   5   2   1 2980.19 116.886   1
   6   2   1 43.7920 3.55076   1
  -3   2  11 2006.80 75.2673  -2
   7   2   1 2006.80 75.2673   1
  -3   2  12 -7.1600 7.65777  -2
   8   2   1 -7.1600 7.65777   1
  -4   2  14 794.314 35.4343  -2
   9   2   1 794.314 35.4343   1
  -4   2  15 18.2850 10.1958  -2
  10   2   1 18.2850 10.1958   1
  -5   2  17 2072.15 94.8858  -2
  11   2   1 2072.15 94.8858   1
  -5   2  18 30.3343 18.1072  -2
  12   2   1 30.3343 18.1072   1
  -6   2  20 110.421 22.6778  -2
  13   2   1 110.421 22.6778   1
  -6   2  21 -17.173 22.3852  -2
  14   2   1 -17.173 22.3852   1
  -7   2  23 393.093 43.8184  -2
  15   2   1 393.093 43.8184   1
  -8   3  22 407.822 36.7887  -2
 -15   3   1 407.822 36.7887   1
  -7   3  20 18.0050 19.8656  -2
 -14   3   1 18.0050 19.8656   1
  -7   3  19 422.426 33.5923  -2
 -13   3   1 422.426 33.5923   1
  -6   3  17 -30.779 16.7012  -2
 -12   3   1 -30.779 16.7012   1
  -6   3  16 1442.06 74.8175  -2
 -11   3   1 1442.06 74.8175   1
  -5   3  14 196.924 16.5096  -2
 -10   3   1 196.924 16.5096   1
  -5   3  13 975.064 42.5107  -2
  -9   3   1 975.064 42.5107   1
  -4   3  11 44.6365 14.9000  -2
  -8   3   1 44.6365 14.9000   1
  -4   3  10 1048.07 42.3531  -2
  -7   3   1 1048.07 42.3531   1
  -6   3   1 89.3691 5.12845   1
  -3   3   7 4281.85 207.587  -2
  -5   3   1 4281.85 207.587   1
  -4   3   1 453.554 14.9527   1
  -2   3   4 2332.57 79.1478  -2
  -3   3   1 2332.57 79.1478   1
  -2   3   1 101.185 4.24828   1
  -1   3   1 1534.42 56.9832  -2
  -1   3   1 1534.42 56.9832   1
   0   3   1 159.072 6.40231   1
   0   3   2 6555.53 258.742  -2
   1   3   1 6555.53 258.742   1
   2   3   1 187.595 6.77879   1
  -1   3   5 940.962 37.0283  -2
   3   3   1 940.962 37.0283   1
   4   3   1 138.472 6.69677   1
  -2   3   8 1533.66 69.0964  -2
   5   3   1 1533.66 69.0964   1
   6   3   1 360.597 15.1210   1
  -3   3  11 2090.45 94.7390  -2
   7   3   1 2090.45 94.7390   1
  -3   3  12 273.855 19.4415  -2
   8   3   1 273.855 19.4415   1
  -4   3  14 793.869 39.2851  -2
   9   3   1 793.869 39.2851   1
  -4   3  15 48.7973 10.2843  -2
  10   3   1 48.7973 10.2843   1
  -5   3  17 18.9249 13.4002  -2
  11   3   1 18.9249 13.4002   1
  -5   3  18 137.840 21.3027  -2
  12   3   1 137.840 21.3027   1
  -6   3  20 873.365 57.1253  -2
  13   3   1 873.365 57.1253   1
  -6   3  21 -26.141 19.6209  -2
  14   3   1 -26.141 19.6209   1
  -7   3  23 297.674 39.4343  -2
  15   3   1 297.674 39.4343   1
  -8   4  22 301.917 41.8821  -2
 -15   4   1 301.917 41.8821   1
  -7   4  20 24.0685 20.5869  -2
 -14   4   1 24.0685 20.5869   1
  -7   4  19 588.155 40.1788  -2
 -13   4   1 588.155 40.1788   1
  -6   4  17 227.129 22.8715  -2
 -12   4   1 227.129 22.8715   1
  -6   4  16 366.252 25.3653  -2
 -11   4   1 366.252 25.3653   1
  -5   4  14 -15.822 11.6923  -2
 -10   4   1 -15.822 11.6923   1
  -5   4  13 562.309 28.8083  -2
  -9   4   1 562.309 28.8083   1
  -4   4  11 515.541 64.9924  -2
  -8   4   1 515.541 64.9924   1
  -4   4  10 2086.36 94.9004  -2
  -7   4   1 2086.36 94.9004   1
  -6   4   1 161.431 8.47409   1
  -3   4   7 1355.45 49.4475  -2
  -5   4   1 1355.45 49.4475   1
  -4   4   1 3.22440 1.58488   1
  -2   4   4 526.893 23.5908  -2
  -3   4   1 526.893 23.5908   1
  -2   4   1 578.714 23.9736   1
  -1   4   1 5062.27 174.907  -2
  -1   4   1 5062.27 174.907   1
   0   4   1 425.988 16.2896   1
   0   4   2 463.695 19.2974  -2
   1   4   1 463.695 19.2974   1
   2   4   1 348.969 14.0665   1
  -1   4   5 2091.23 102.977  -2
   3   4   1 2091.23 102.977   1
   4   4   1 193.745 7.61933   1
  -2   4   8 2262.69 100.784  -2
   5   4   1 2262.69 100.784   1
   6   4   1 408.585 18.3861   1
  -3   4  11 1061.07 43.3587  -2
   7   4   1 1061.07 43.3587   1
  -3   4  12 48.3996 9.20913  -2
   8   4   1 48.3996 9.20913   1
  -4   4  14 754.523 37.2458  -2
   9   4   1 754.523 37.2458   1
  -4   4  15 173.295 17.1370  -2
  10   4   1 173.295 17.1370   1
  -5   4  17 1159.32 62.4182  -2
  11   4   1 1159.32 62.4182   1
  -5   4  18 98.9703 19.8600  -2
  12   4   1 98.9703 19.8600   1
  -6   4  20 125.926 23.4708  -2
  13   4   1 125.926 23.4708   1
  -6   4  21 90.3205 21.6786  -2
  14   4   1 90.3205 21.6786   1
  -7   4  23 309.246 33.9774  -2
  15   4   1 309.246 33.9774   1
  -8   5  22 342.370 42.1814  -2
 -15   5   1 342.370 42.1814   1
  -7   5  20 103.898 24.0323  -2
 -14   5   1 103.898 24.0323   1
  -7   5  19 187.792 24.8672  -2
 -13   5   1 187.792 24.8672   1
  -6   5  17 115.331 21.7523  -2
 -12   5   1 115.331 21.7523   1
  -6   5  16 1241.12 72.7260  -2
 -11   5   1 1241.12 72.7260   1
  -5   5  14 357.002 25.3385  -2
 -10   5   1 357.002 25.3385   1
  -5   5  13 830.926 43.9091  -2
  -9   5   1 830.926 43.9091   1
  -4   5  11 40.0669 17.4188  -2
  -8   5   1 40.0669 17.4188   1
  -4   5  10 498.114 25.2665  -2
  -7   5   1 498.114 25.2665   1
  -6   5   1 238.166 12.4050   1
  -3   5   7 1913.72 92.2478  -2
  -5   5   1 1913.72 92.2478   1
  -4   5   1 866.923 34.2685   1
  -2   5   4 1375.64 63.5260  -2
  -3   5   1 1375.64 63.5260   1
  -2   5   1 80.9593 3.96378   1
  -1   5   1 567.021 21.3917  -2
  -1   5   1 567.021 21.3917   1
   0   5   1 200.911 8.40169   1
   0   5   2 3895.35 152.788  -2
   1   5   1 3895.35 152.788   1
   2   5   1 477.519 21.2668   1
  -1   5   5 755.422 33.9301  -2
   3   5   1 755.422 33.9301   1
   4   5   1 40.7015 3.20104   1
  -2   5   8 1242.20 56.0382  -2
   5   5   1 1242.20 56.0382   1
  -2   5   9 321.400 43.4137  -2
   6   5   1 321.400 43.4137   1
  -3   5  11 870.077 44.7587  -2
   7   5   1 870.077 44.7587   1
  -3   5  12 448.603 31.0568  -2
   8   5   1 448.603 31.0568   1
  -4   5  14 603.796 39.4613  -2
   9   5   1 603.796 39.4613   1
  -4   5  15 12.4563 15.3554  -2
  10   5   1 12.4563 15.3554   1
  -5   5  17 110.579 19.6135  -2
  11   5   1 110.579 19.6135   1
  -5   5  18 187.748 26.9829  -2
  12   5   1 187.748 26.9829   1
  -6   5  20 511.748 45.2582  -2
  13   5   1 511.748 45.2582   1
  -6   5  21 111.790 26.3389  -2
  14   5   1 111.790 26.3389   1
  15   5   1 74.7460 31.5392   1
  -7   6  20 86.8823 27.5639  -2
 -14   6   1 86.8823 27.5639   1
  -7   6  19 277.846 32.1841  -2
 -13   6   1 277.846 32.1841   1
  -6   6  17 253.337 30.7925  -2
 -12   6   1 253.337 30.7925   1
  -6   6  16 205.356 21.9374  -2
 -11   6   1 205.356 21.9374   1
  -5   6  14 4.30752 22.0227  -2
 -10   6   1 4.30752 22.0227   1
  -5   6  13 276.391 22.3902  -2
  -9   6   1 276.391 22.3902   1
  -4   6  11 341.548 34.1296  -2
  -8   6   1 341.548 34.1296   1
  -4   6  10 825.609 42.2320  -2
  -7   6   1 825.609 42.2320   1
  -3   6   8 392.404 51.0850  -2
  -6   6   1 392.404 51.0850   1
  -3   6   7 1048.00 52.3903  -2
  -5   6   1 1048.00 52.3903   1
  -4   6   1 86.9434 6.96103   1
  -2   6   4 281.463 15.0282  -2
  -3   6   1 281.463 15.0282   1
  -2   6   1 276.013 9.68814   1
  -1   6   1 2842.67 91.8572  -2
  -1   6   1 2842.67 91.8572   1
   0   6   1 490.909 16.6311   1
   0   6   2 203.368 8.26098  -2
   1   6   1 203.368 8.26098   1
   2   6   1 1.23210 1.49036   1
  -1   6   5 958.871 42.2390  -2
   3   6   1 958.871 42.2390   1
   4   6   1 705.202 28.1879   1
  -2   6   8 1331.57 70.5237  -2
   5   6   1 1331.57 70.5237   1
  -2   6   9 691.658 80.0553  -2
   6   6   1 691.658 80.0553   1
  -3   6  11 898.733 46.9164  -2
   7   6   1 898.733 46.9164   1
  -3   6  12 106.641 16.2894  -2
   8   6   1 106.641 16.2894   1
  -4   6  14 400.159 29.1067  -2
   9   6   1 400.159 29.1067   1
  -4   6  15 506.886 35.9648  -2
  10   6   1 506.886 35.9648   1
  -5   6  17 857.619 53.8557  -2
  11   6   1 857.619 53.8557   1
  -5   6  18 180.674 24.0672  -2
  12   6   1 180.674 24.0672   1
  -6   6  20 42.9057 25.4002  -2
  13   6   1 42.9057 25.4002   1
  -6   6  21 92.5530 26.9045  -2
  14   6   1 92.5530 26.9045   1
  -7   7  20 174.048 46.1767  -2
 -14   7   1 174.048 46.1767   1
  -7   7  19 76.9219 24.7973  -2
 -13   7   1 76.9219 24.7973   1
  -6   7  17 123.095 25.0045  -2
 -12   7   1 123.095 25.0045   1
  -6   7  16 532.377 36.7240  -2
 -11   7   1 532.377 36.7240   1
  -5   7  14 469.146 37.8884  -2
 -10   7   1 469.146 37.8884   1
  -5   7  13 353.690 25.6713  -2
  -9   7   1 353.690 25.6713   1
  -4   7  11 65.2722 17.8217  -2
  -8   7   1 65.2722 17.8217   1
  -4   7  10 546.465 30.2347  -2
  -7   7   1 546.465 30.2347   1
  -6   7   1 411.987 20.6086   1
  -3   7   7 1316.90 65.5774  -2
  -5   7   1 1316.90 65.5774   1
  -4   7   1 766.380 35.0856   1
  -2   7   4 781.693 33.3145  -2
  -3   7   1 781.693 33.3145   1
  -2   7   1 76.9287 4.04238   1
  -1   7   1 528.940 19.9681  -2
  -1   7   1 528.940 19.9681   1
   0   7   1 433.281 15.8285   1
   0   7   2 2120.24 69.3059  -2
   1   7   1 2120.24 69.3059   1
   2   7   1 888.804 29.7294   1
  -1   7   5 325.801 14.5696  -2
   3   7   1 325.801 14.5696   1
   4   7   1 15.6739 2.73103   1
  -2   7   8 507.044 25.0592  -2
   5   7   1 507.044 25.0592   1
  -2   7   9 329.441 48.9732  -2
   6   7   1 329.441 48.9732   1
  -3   7  11 398.244 40.2023  -2
   7   7   1 398.244 40.2023   1
  -3   7  12 812.612 56.7002  -2
   8   7   1 812.612 56.7002   1
  -4   7  14 331.705 26.8503  -2
   9   7   1 331.705 26.8503   1
  -4   7  15 40.0772 18.5717  -2
  10   7   1 40.0772 18.5717   1
  -5   7  17 0.00451 18.5285  -2
  11   7   1 0.00451 18.5285   1
  -5   7  18 211.906 30.0201  -2
  12   7   1 211.906 30.0201   1
  -6   7  20 361.947 39.5646  -2
  13   7   1 361.947 39.5646   1
  -6   7  21 155.056 29.7183  -2
  14   7   1 155.056 29.7183   1
  -7   8  19 146.772 43.3451  -2
 -13   8   1 146.772 43.3451   1
  -6   8  17 292.871 35.5387  -2
 -12   8   1 292.871 35.5387   1
  -6   8  16 157.193 22.5963  -2
 -11   8   1 157.193 22.5963   1
  -5   8  14 -8.7386 20.3511  -2
 -10   8   1 -8.7386 20.3511   1
  -5   8  13 96.2233 17.2343  -2
  -9   8   1 96.2233 17.2343   1
  -4   8  11 361.916 49.3987  -2
  -8   8   1 361.916 49.3987   1
  -4   8  10 346.841 22.0923  -2
  -7   8   1 346.841 22.0923   1
  -6   8   1 642.398 32.5748   1
  -3   8   7 642.566 34.1910  -2
  -5   8   1 642.566 34.1910   1
  -4   8   1 54.5578 6.06446   1
  -2   8   4 68.6823 5.70738  -2
  -3   8   1 68.6823 5.70738   1
  -2   8   1 551.424 19.0953   1
  -1   8   1 1150.61 41.9129  -2
  -1   8   1 1150.61 41.9129   1
   0   8   1 857.147 27.7754   1
   0   8   2 230.675 9.05787  -2
   1   8   1 230.675 9.05787   1
   2   8   1 236.141 9.18706   1
  -1   8   5 667.823 24.4790  -2
   3   8   1 667.823 24.4790   1
  -1   8   6 567.746 72.0462  -2
   4   8   1 567.746 72.0462   1
  -2   8   8 437.196 25.2119  -2
   5   8   1 437.196 25.2119   1
  -2   8   9 550.167 71.4514  -2
   6   8   1 550.167 71.4514   1
  -3   8  11 676.147 37.3221  -2
   7   8   1 676.147 37.3221   1
  -3   8  12 19.0124 18.1973  -2
   8   8   1 19.0124 18.1973   1
  -4   8  14 310.274 25.3872  -2
   9   8   1 310.274 25.3872   1
  -4   8  15 584.788 39.9666  -2
  10   8   1 584.788 39.9666   1
  -5   8  17 404.935 32.3617  -2
  11   8   1 404.935 32.3617   1
  -5   8  18 128.923 25.1988  -2
  12   8   1 128.923 25.1988   1
  -6   8  20 54.9638 26.2930  -2
  13   8   1 54.9638 26.2930   1
 -13   9   1 -17.666 13.4927   1
  -6   9  17 157.130 31.3099  -2
 -12   9   1 157.130 31.3099   1
  -6   9  16 418.689 34.6569  -2
 -11   9   1 418.689 34.6569   1
  -5   9  14 647.037 50.7393  -2
 -10   9   1 647.037 50.7393   1
  -5   9  13 200.324 21.8462  -2
  -9   9   1 200.324 21.8462   1
  -4   9  11 106.154 18.6041  -2
  -8   9   1 106.154 18.6041   1
  -4   9  10 92.6989 13.4278  -2
  -7   9   1 92.6989 13.4278   1
  -6   9   1 430.733 23.9599   1
  -3   9   7 434.495 22.3433  -2
  -5   9   1 434.495 22.3433   1
  -4   9   1 780.373 32.9630   1
  -2   9   4 435.150 19.2444  -2
  -3   9   1 435.150 19.2444   1
  -2   9   1 22.5668 2.85238   1
  -1   9   1 27.5411 3.21584  -2
  -1   9   1 27.5411 3.21584   1
   0   9   1 381.687 13.3076   1
   0   9   2 648.484 23.5928  -2
   1   9   1 648.484 23.5928   1
   2   9   1 827.477 29.6415   1
  -1   9   5 199.440 8.98857  -2
   3   9   1 199.440 8.98857   1
  -1   9   6 320.202 50.0002  -2
   4   9   1 320.202 50.0002   1
  -2   9   8 325.653 17.9456  -2
   5   9   1 325.653 17.9456   1
  -2   9   9 485.394 43.0478  -2
   6   9   1 485.394 43.0478   1
  -3   9  11 188.732 16.9820  -2
   7   9   1 188.732 16.9820   1
  -3   9  12 617.241 45.3644  -2
   8   9   1 617.241 45.3644   1
  -4   9  14 148.546 21.2722  -2
   9   9   1 148.546 21.2722   1
  -4   9  15 6.07868 22.4195  -2
  10   9   1 6.07868 22.4195   1
  -5   9  17 33.3613 22.0547  -2
  11   9   1 33.3613 22.0547   1
  -5   9  18 233.738 37.3487  -2
  12   9   1 233.738 37.3487   1
  -6  10  17 370.249 41.3880  -2
 -12  10   1 370.249 41.3880   1
  -6  10  16 85.5990 22.4842  -2
 -11  10   1 85.5990 22.4842   1
  -5  10  14 -7.3244 25.2423  -2
 -10  10   1 -7.3244 25.2423   1
  -5  10  13 50.2302 18.3071  -2
  -9  10   1 50.2302 18.3071   1
  -4  10  11 731.501 61.0506  -2
  -8  10   1 731.501 61.0506   1
  -4  10  10 188.078 17.2933  -2
  -7  10   1 188.078 17.2933   1
  -6  10   1 280.694 16.4798   1
  -3  10   7 130.491 10.2695  -2
  -5  10   1 130.491 10.2695   1
  -4  10   1 9.93586 4.50293   1
  -2  10   4 13.4079 5.74094  -2
  -3  10   1 13.4079 5.74094   1
  -2  10   1 720.035 26.1348   1
  -1  10   1 394.302 17.3439  -2
  -1  10   1 394.302 17.3439   1
   0  10   1 415.839 16.5845   1
   0  10   2 185.065 10.1217  -2
   1  10   1 185.065 10.1217   1
   2  10   1 1.06737 2.72863   1
  -1  10   5 222.931 12.4656  -2
   3  10   1 222.931 12.4656   1
   4  10   1 674.497 27.8532   1
  -2  10   8 309.990 18.2641  -2
   5  10   1 309.990 18.2641   1
  -2  10   9 540.323 38.6000  -2
   6  10   1 540.323 38.6000   1
  -3  10  11 148.704 13.8676  -2
   7  10   1 148.704 13.8676   1
  -3  10  12 143.789 26.6176  -2
   8  10   1 143.789 26.6176   1
  -4  10  14 170.425 22.9415  -2
   9  10   1 170.425 22.9415   1
  -4  10  15 625.045 60.6978  -2
  10  10   1 625.045 60.6978   1
  -5  10  17 37.2645 25.2540  -2
  11  10   1 37.2645 25.2540   1
  -5  10  18 220.485 51.5353  -2
  12  10   1 220.485 51.5353   1
  -6  11  16 41.9078 27.1264  -2
 -11  11   1 41.9078 27.1264   1
  -5  11  14 726.789 58.4121  -2
 -10  11   1 726.789 58.4121   1
  -5  11  13 18.0682 16.7502  -2
  -9  11   1 18.0682 16.7502   1
  -4  11  11 45.6648 18.4984  -2
  -8  11   1 45.6648 18.4984   1
  -4  11  10 65.8809 9.55184  -2
  -7  11   1 65.8809 9.55184   1
  -6  11   1 289.584 15.0651   1
  -3  11   7 270.004 14.9235  -2
  -5  11   1 270.004 14.9235   1
  -4  11   1 745.123 31.5618   1
  -2  11   4 116.142 9.13739  -2
  -3  11   1 116.142 9.13739   1
  -2  11   1 63.2277 5.44248   1
  -1  11   1 82.8044 6.55745  -2
  -1  11   1 82.8044 6.55745   1
   0  11   1 631.837 23.9178   1
   0  11   2 387.440 17.1112  -2
   1  11   1 387.440 17.1112   1
   2  11   1 553.183 23.0756   1
  -1  11   5 35.9143 7.75495  -2
   3  11   1 35.9143 7.75495   1
   4  11   1 26.2334 5.23607   1
  -2  11   8 96.0181 10.7154  -2
   5  11   1 96.0181 10.7154   1
  -2  11   9 543.972 40.0870  -2
   6  11   1 543.972 40.0870   1
  -3  11  11 115.724 13.9445  -2
   7  11   1 115.724 13.9445   1
  -3  11  12 570.639 36.3127  -2
   8  11   1 570.639 36.3127   1
  -4  11  14 59.7570 18.0714  -2
   9  11   1 59.7570 18.0714   1
  -4  11  15 14.8092 24.9727  -2
  10  11   1 14.8092 24.9727   1
  11  11   1 -33.810 26.3115   1
  -5  12  14 22.0743 27.1905  -2
 -10  12   1 22.0743 27.1905   1
  -5  12  13 59.8561 18.1636  -2
  -9  12   1 59.8561 18.1636   1
  -4  12  11 762.825 64.3450  -2
  -8  12   1 762.825 64.3450   1
  -4  12  10 16.6143 9.80501  -2
  -7  12   1 16.6143 9.80501   1
  -6  12   1 238.634 13.9599   1
  -3  12   7 78.3619 9.23397  -2
  -5  12   1 78.3619 9.23397   1
  -4  12   1 1.54003 5.44670   1
  -2  12   4 12.1639 6.91024  -2
  -3  12   1 12.1639 6.91024   1
  -2  12   1 441.261 20.9675   1
  -1  12   1 129.482 8.45041  -2
  -1  12   1 129.482 8.45041   1
   0  12   1 672.250 26.3122   1
   0  12   2 24.0797 5.48720  -2
   1  12   1 24.0797 5.48720   1
   2  12   1 25.0393 5.52923   1
  -1  12   5 90.9299 9.37436  -2
   3  12   1 90.9299 9.37436   1
   4  12   1 586.079 25.9743   1
  -2  12   8 108.550 12.7364  -2
   5  12   1 108.550 12.7364   1
  -2  12   9 635.791 46.2914  -2
   6  12   1 635.791 46.2914   1
  -3  12  11 55.4502 13.0336  -2
   7  12   1 55.4502 13.0336   1
  -3  12  12 151.731 21.3245  -2
   8  12   1 151.731 21.3245   1
  -4  12  14 37.2767 18.7441  -2
   9  12   1 37.2767 18.7441   1
  -4  13  11 -6.8308 19.4106  -2
  -8  13   1 -6.8308 19.4106   1
  -4  13  10 -16.520 10.5862  -2
  -7  13   1 -16.520 10.5862   1
  -6  13   1 182.606 13.5502   1
  -3  13   7 38.7941 9.45811  -2
  -5  13   1 38.7941 9.45811   1
  -4  13   1 660.662 30.1035   1
  -2  13   4 7.35545 8.21975  -2
  -3  13   1 7.35545 8.21975   1
  -2  13   1 9.39557 5.54776   1
  -1  13   1 44.8374 7.12223  -2
  -1  13   1 44.8374 7.12223   1
   0  13   1 502.043 21.7157   1
   0  13   2 43.9065 7.75376  -2
   1  13   1 43.9065 7.75376   1
   2  13   1 495.696 23.5956   1
  -1  13   5 48.1004 9.08325  -2
   3  13   1 48.1004 9.08325   1
   4  13   1 61.2197 8.08538   1
  -2  13   8 69.2391 12.2733  -2
   5  13   1 69.2391 12.2733   1
  -2  13   9 365.873 27.2838  -2
   6  13   1 365.873 27.2838   1
  -3  13  11 -0.6632 11.9880  -2
   7  13   1 -0.6632 11.9880   1
  -3  13  12 591.151 38.6986  -2
   8  13   1 591.151 38.6986   1
  -6  14   1 155.910 12.7069   1
  -3  14   7 11.2166 11.0562  -2
  -5  14   1 11.2166 11.0562   1
  -4  14   1 12.2334 6.70111   1
  -2  14   4 5.15192 8.62679  -2
  -3  14   1 5.15192 8.62679   1
  -2  14   1 449.619 22.5320   1
  -1  14   1 39.3046 6.98461  -2
  -1  14   1 39.3046 6.98461   1
   0  14   1 382.911 22.9645   1
   0  14   2 3.38056 7.24183  -2
   1  14   1 3.38056 7.24183   1
   2  14   1 10.0053 6.18074   1
  -1  14   5 4.96699 9.26202  -2
   3  14   1 4.96699 9.26202   1
  -1  14   6 629.040 73.2992  -2
   4  14   1 629.040 73.2992   1
  -2  14   8 30.0342 12.6343  -2
   5  14   1 30.0342 12.6343   1
  -2  14   9 402.766 35.4991  -2
   6  14   1 402.766 35.4991   1
  -2  15   4 19.2361 23.4172  -2
  -3  15   1 19.2361 23.4172   1
  -2  15   1 43.0955 10.1755   1
  -1  15   1 0.71446 9.25158  -2
  -1  15   1 0.71446 9.25158   1
   0  15   1 270.639 19.2039   1
   0  15   2 27.3731 11.3618  -2
   1  15   1 27.3731 11.3618   1
   2  15   1 337.400 20.9819   1
  -9   0  23 537.978 60.5405  -2
 -16   0   2 537.978 60.5405   1
  -8   0  21 -61.781 29.3855  -2
 -15   0   2 -61.781 29.3855   1
  -8   0  20 536.378 55.4840  -2
 -14   0   2 536.378 55.4840   1
  -7   0  18 -27.365 18.8253  -2
 -13   0   2 -27.365 18.8253   1
  -7   0  17 582.552 56.6666  -2
 -12   0   2 582.552 56.6666   1
  -6   0  15 -26.056 21.1127  -2
 -11   0   2 -26.056 21.1127   1
  -6   0  14 1940.50 156.477  -2
 -10   0   2 1940.50 156.477   1
  -9   0   2 -1.0759 7.19712   1
  -5   0  11 1634.91 131.621  -2
  -8   0   2 1634.91 131.621   1
  -7   0   2 -0.1312 3.83777   1
  -4   0   8 914.235 74.9544  -2
  -6   0   2 914.235 74.9544   1
  -5   0   2 1.67507 1.51329   1
  -3   0   5 3626.69 225.258  -2
  -4   0   2 3626.69 225.258   1
  -3   0   2 2.06851 1.57239   1
  -2   0   2 87.0324 4.75512  -2
  -2   0   2 87.0324 4.75512   1
  -1   0   2 0.71770 0.25371   1
   1   0   1 2.83088 0.73240  -2
   0   0   2 2.83088 0.73240   1
   1   0   2 3.42113 0.68332   1
   0   0   4 7894.58 672.371  -2
   2   0   2 7894.58 672.371   1
   3   0   2 3.74546 1.39506   1
  -1   0   7 671.006 31.9888  -2
   4   0   2 671.006 31.9888   1
   5   0   2 -2.2887 1.86017   1
  -2   0  10 2454.74 124.220  -2
   6   0   2 2454.74 124.220   1
  -2   0  11 24.4056 17.2939  -2
   7   0   2 24.4056 17.2939   1
  -3   0  13 1634.90 107.962  -2
   8   0   2 1634.90 107.962   1
  -3   0  14 5.42464 14.3833  -2
   9   0   2 5.42464 14.3833   1
  -4   0  16 2178.71 173.734  -2
  10   0   2 2178.71 173.734   1
  -4   0  17 -12.028 19.0476  -2
  11   0   2 -12.028 19.0476   1
  -5   0  19 53.6478 21.5169  -2
  12   0   2 53.6478 21.5169   1
  -5   0  20 -22.395 20.5158  -2
  13   0   2 -22.395 20.5158   1
  -6   0  22 670.937 68.5106  -2
  14   0   2 670.937 68.5106   1
  -6   0  23 -57.798 30.2262  -2
  15   0   2 -57.798 30.2262   1
 -16   1   2 139.545 19.8978   1
  -8   1  21 36.7983 22.4565  -2
 -15   1   2 36.7983 22.4565   1
  -8   1  20 402.796 34.4344  -2
 -14   1   2 402.796 34.4344   1
  -7   1  18 -20.532 18.2751  -2
 -13   1   2 -20.532 18.2751   1
  -7   1  17 1077.99 56.9222  -2
 -12   1   2 1077.99 56.9222   1
  -6   1  15 52.8597 13.5540  -2
 -11   1   2 52.8597 13.5540   1
  -6   1  14 772.528 41.6532  -2
 -10   1   2 772.528 41.6532   1
  -5   1  12 19.1688 19.0420  -2
  -9   1   2 19.1688 19.0420   1
  -5   1  11 565.379 32.2580  -2
  -8   1   2 565.379 32.2580   1
  -7   1   2 36.4670 4.54893   1
  -4   1   8 3319.36 166.414  -2
  -6   1   2 3319.36 166.414   1
  -5   1   2 60.3975 2.98629   1
  -3   1   5 3830.32 120.187  -2
  -4   1   2 3830.32 120.187   1
  -3   1   2 29.4130 1.74184   1
  -2   1   2 2951.85 91.5836  -2
  -2   1   2 2951.85 91.5836   1
  -1   1   2 17.6119 1.04883   1
   1   1   1 4972.50 276.732  -2
   0   1   2 4972.50 276.732   1
   1   1   2 234.721 8.31777   1
   0   1   4 4008.65 149.062  -2
   2   1   2 4008.65 149.062   1
   3   1   2 91.7172 3.73960   1
  -1   1   7 3091.16 105.169  -2
   4   1   2 3091.16 105.169   1
   5   1   2 23.7520 2.19286   1
  -2   1  10 2671.69 105.256  -2
   6   1   2 2671.69 105.256   1
  -2   1  11 101.963 17.5794  -2
   7   1   2 101.963 17.5794   1
  -3   1  13 1673.29 67.4807  -2
   8   1   2 1673.29 67.4807   1
  -3   1  14 -0.5538 8.45875  -2
   9   1   2 -0.5538 8.45875   1
  -4   1  16 590.974 30.7512  -2
  10   1   2 590.974 30.7512   1
  -4   1  17 25.7396 12.9208  -2
  11   1   2 25.7396 12.9208   1
  -5   1  19 1511.86 78.8294  -2
  12   1   2 1511.86 78.8294   1
  -5   1  20 -0.0781 18.1203  -2
  13   1   2 -0.0781 18.1203   1
  -6   1  22 257.682 30.7708  -2
  14   1   2 257.682 30.7708   1
  -6   1  23 2.39618 21.3468  -2
  15   1   2 2.39618 21.3468   1
 -16   2   2 519.557 47.7932   1
  -8   2  21 -35.845 24.4406  -2
 -15   2   2 -35.845 24.4406   1
  -8   2  20 501.298 37.1676  -2
 -14   2   2 501.298 37.1676   1
  -7   2  18 31.2103 19.1509  -2
 -13   2   2 31.2103 19.1509   1
  -7   2  17 497.089 37.0795  -2
 -12   2   2 497.089 37.0795   1
  -6   2  15 -7.3545 9.28162  -2
 -11   2   2 -7.3545 9.28162   1
  -6   2  14 1563.54 77.7430  -2
 -10   2   2 1563.54 77.7430   1
  -5   2  12 236.008 25.7860  -2
  -9   2   2 236.008 25.7860   1
  -5   2  11 1809.03 82.8932  -2
  -8   2   2 1809.03 82.8932   1
  -7   2   2 8.15485 3.05789   1
  -4   2   8 720.358 36.6129  -2
  -6   2   2 720.358 36.6129   1
  -5   2   2 13.1459 1.84688   1
  -3   2   5 1832.35 62.5532  -2
  -4   2   2 1832.35 62.5532   1
  -3   2   2 413.005 13.5060   1
  -2   2   2 3358.89 113.424  -2
  -2   2   2 3358.89 113.424   1
  -1   2   2 1.24755 0.52746   1
   1   2   1 603.425 21.7755  -2
   0   2   2 603.425 21.7755   1
   1   2   2 138.637 5.37884   1
   0   2   4 6087.08 222.553  -2
   2   2   2 6087.08 222.553   1
   3   2   2 49.7704 2.45582   1
  -1   2   7 1334.31 47.6650  -2
   4   2   2 1334.31 47.6650   1
   5   2   2 251.090 10.2837   1
  -2   2  10 1435.42 54.4601  -2
   6   2   2 1435.42 54.4601   1
  -2   2  11 161.356 16.2964  -2
   7   2   2 161.356 16.2964   1
  -3   2  13 1021.97 41.7680  -2
   8   2   2 1021.97 41.7680   1
  -3   2  14 121.187 11.5370  -2
   9   2   2 121.187 11.5370   1
  -4   2  16 1022.79 49.6053  -2
  10   2   2 1022.79 49.6053   1
  -4   2  17 45.5973 11.8575  -2
  11   2   2 45.5973 11.8575   1
  -5   2  19 82.2486 20.3090  -2
  12   2   2 82.2486 20.3090   1
  -5   2  20 41.2124 18.2254  -2
  13   2   2 41.2124 18.2254   1
  -6   2  22 603.178 45.0508  -2
  14   2   2 603.178 45.0508   1
  -6   2  23 -38.998 24.2619  -2
  15   2   2 -38.998 24.2619   1
  -8   3  21 -38.599 20.1525  -2
 -15   3   2 -38.599 20.1525   1
  -8   3  20 333.046 31.2877  -2
 -14   3   2 333.046 31.2877   1
  -7   3  18 -3.6781 17.9280  -2
 -13   3   2 -3.6781 17.9280   1
  -7   3  17 887.181 53.7387  -2
 -12   3   2 887.181 53.7387   1
  -6   3  15 108.515 12.8924  -2
 -11   3   2 108.515 12.8924   1
  -6   3  14 916.047 44.5554  -2
 -10   3   2 916.047 44.5554   1
  -5   3  12 72.2259 12.8815  -2
  -9   3   2 72.2259 12.8815   1
  -5   3  11 335.268 16.6993  -2
  -8   3   2 335.268 16.6993   1
  -7   3   2 64.5937 4.65430   1
  -4   3   8 2927.93 132.814  -2
  -6   3   2 2927.93 132.814   1
  -5   3   2 174.683 8.50398   1
  -3   3   5 3130.08 111.379  -2
  -4   3   2 3130.08 111.379   1
  -3   3   2 77.1166 3.28751   1
  -2   3   2 516.805 18.0224  -2
  -2   3   2 516.805 18.0224   1
  -1   3   2 417.891 13.7571   1
   1   3   1 6519.44 240.499  -2
   0   3   2 6519.44 240.499   1
   1   3   2 1164.08 44.3361   1
   0   3   4 1734.81 67.2479  -2
   2   3   2 1734.81 67.2479   1
   3   3   2 29.2078 2.26771   1
  -1   3   7 1399.08 55.8888  -2
   4   3   2 1399.08 55.8888   1
   5   3   2 280.234 10.9748   1
  -2   3  10 2593.13 107.871  -2
   6   3   2 2593.13 107.871   1
  -2   3  11 133.042 11.7005  -2
   7   3   2 133.042 11.7005   1
  -3   3  13 1544.12 71.6645  -2
   8   3   2 1544.12 71.6645   1
  -3   3  14 62.7156 10.0032  -2
   9   3   2 62.7156 10.0032   1
  -4   3  16 535.034 28.6108  -2
  10   3   2 535.034 28.6108   1
  -4   3  17 114.430 16.2679  -2
  11   3   2 114.430 16.2679   1
  -5   3  19 1407.36 84.3321  -2
  12   3   2 1407.36 84.3321   1
  -5   3  20 76.3126 21.2545  -2
  13   3   2 76.3126 21.2545   1
  -6   3  22 141.428 27.3571  -2
  14   3   2 141.428 27.3571   1
  -6   3  23 12.9244 21.9254  -2
  15   3   2 12.9244 21.9254   1
  -8   4  21 18.7041 30.8103  -2
 -15   4   2 18.7041 30.8103   1
  -8   4  20 462.033 36.6318  -2
 -14   4   2 462.033 36.6318   1
  -7   4  18 103.022 20.8754  -2
 -13   4   2 103.022 20.8754   1
  -7   4  17 490.533 36.8577  -2
 -12   4   2 490.533 36.8577   1
  -6   4  15 87.5820 15.3331  -2
 -11   4   2 87.5820 15.3331   1
  -6   4  14 853.859 46.4851  -2
 -10   4   2 853.859 46.4851   1
  -5   4  12 320.905 25.0283  -2
  -9   4   2 320.905 25.0283   1
  -5   4  11 1305.99 56.9234  -2
  -8   4   2 1305.99 56.9234   1
  -7   4   2 117.799 8.13448   1
  -4   4   8 944.157 47.2659  -2
  -6   4   2 944.157 47.2659   1
  -5   4   2 147.915 6.38076   1
  -3   4   5 1121.99 45.8090  -2
  -4   4   2 1121.99 45.8090   1
  -3   4   2 164.534 7.28065   1
  -2   4   2 2134.97 75.5466  -2
  -2   4   2 2134.97 75.5466   1
  -1   4   2 97.5120 3.98027   1
   1   4   1 357.131 13.9337  -2
   0   4   2 357.131 13.9337   1
   1   4   2 70.5487 4.10880   1
   0   4   4 3579.82 145.013  -2
   2   4   2 3579.82 145.013   1
   3   4   2 384.758 18.5845   1
  -1   4   7 874.442 39.8869  -2
   4   4   2 874.442 39.8869   1
   5   4   2 155.159 8.23561   1
  -2   4  10 1098.65 50.9458  -2
   6   4   2 1098.65 50.9458   1
  -2   4  11 145.692 17.0124  -2
   7   4   2 145.692 17.0124   1
  -3   4  13 958.277 48.3763  -2
   8   4   2 958.277 48.3763   1
  -3   4  14 263.305 16.6924  -2
   9   4   2 263.305 16.6924   1
  -4   4  16 864.095 48.2174  -2
  10   4   2 864.095 48.2174   1
  -4   4  17 80.8696 15.8053  -2
  11   4   2 80.8696 15.8053   1
  -5   4  19 48.3225 18.7343  -2
  12   4   2 48.3225 18.7343   1
  -5   4  20 44.3498 19.6588  -2
  13   4   2 44.3498 19.6588   1
  -6   4  22 454.983 44.2781  -2
  14   4   2 454.983 44.2781   1
  -6   4  23 24.3925 26.0751  -2
  15   4   2 24.3925 26.0751   1
  -8   5  21 -14.158 39.4678  -2
 -15   5   2 -14.158 39.4678   1
  -8   5  20 177.850 32.9162  -2
 -14   5   2 177.850 32.9162   1
  -7   5  18 66.1492 20.8410  -2
 -13   5   2 66.1492 20.8410   1
  -7   5  17 367.598 29.1062  -2
 -12   5   2 367.598 29.1062   1
  -6   5  15 361.734 25.7993  -2
 -11   5   2 361.734 25.7993   1
  -6   5  14 689.910 39.2045  -2
 -10   5   2 689.910 39.2045   1
  -5   5  12 -34.687 16.0205  -2
  -9   5   2 -34.687 16.0205   1
  -5   5  11 405.568 24.8278  -2
  -8   5   2 405.568 24.8278   1
  -4   5   9 180.374 26.4026  -2
  -7   5   2 180.374 26.4026   1
  -4   5   8 2365.43 105.812  -2
  -6   5   2 2365.43 105.812   1
  -5   5   2 358.253 16.9983   1
  -3   5   5 1997.62 91.5154  -2
  -4   5   2 1997.62 91.5154   1
  -3   5   2 19.8073 2.69317   1
  -2   5   2 162.137 7.19772  -2
  -2   5   2 162.137 7.19772   1
  -1   5   2 502.217 17.5625   1
   1   5   1 4588.14 178.523  -2
   0   5   2 4588.14 178.523   1
   1   5   2 912.055 34.0752   1
   0   5   4 701.742 39.5594  -2
   2   5   2 701.742 39.5594   1
   3   5   2 6.83748 1.99580   1
  -1   5   7 1376.09 52.1525  -2
   4   5   2 1376.09 52.1525   1
  -1   5   8 328.811 42.8566  -2
   5   5   2 328.811 42.8566   1
  -2   5  10 2186.45 118.778  -2
   6   5   2 2186.45 118.778   1
  -2   5  11 494.056 32.6671  -2
   7   5   2 494.056 32.6671   1
  -3   5  13 1008.98 68.0744  -2
   8   5   2 1008.98 68.0744   1
  -3   5  14 71.2397 15.7084  -2
   9   5   2 71.2397 15.7084   1
  -4   5  16 254.549 23.8193  -2
  10   5   2 254.549 23.8193   1
  -4   5  17 182.556 21.5288  -2
  11   5   2 182.556 21.5288   1
  -5   5  19 844.286 61.7988  -2
  12   5   2 844.286 61.7988   1
  -5   5  20 58.7030 23.4018  -2
  13   5   2 58.7030 23.4018   1
  -6   5  22 160.381 31.0100  -2
  14   5   2 160.381 31.0100   1
  -8   6  20 218.738 46.1014  -2
 -14   6   2 218.738 46.1014   1
  -7   6  18 224.724 29.8549  -2
 -13   6   2 224.724 29.8549   1
  -7   6  17 296.654 28.0026  -2
 -12   6   2 296.654 28.0026   1
  -6   6  15 39.6326 15.8464  -2
 -11   6   2 39.6326 15.8464   1
  -6   6  14 704.823 40.3918  -2
 -10   6   2 704.823 40.3918   1
  -5   6  12 634.261 47.1220  -2
  -9   6   2 634.261 47.1220   1
  -5   6  11 773.342 46.1772  -2
  -8   6   2 773.342 46.1772   1
  -7   6   2 43.6743 6.33383   1
  -4   6   8 388.210 22.3089  -2
  -6   6   2 388.210 22.3089   1
  -5   6   2 40.2877 4.96056   1
  -3   6   5 756.985 36.3319  -2
  -4   6   2 756.985 36.3319   1
  -3   6   2 500.760 22.9567   1
  -2   6   2 2093.15 71.6165  -2
  -2   6   2 2093.15 71.6165   1
  -1   6   2 147.150 5.99004   1
   1   6   1 138.744 5.82068  -2
   0   6   2 138.744 5.82068   1
   1   6   2 157.050 7.37244   1
   0   6   4 1836.05 71.7742  -2
   2   6   2 1836.05 71.7742   1
   3   6   2 647.016 27.4984   1
  -1   6   7 572.280 27.3822  -2
   4   6   2 572.280 27.3822   1
  -1   6   8 173.554 29.2527  -2
   5   6   2 173.554 29.2527   1
  -2   6  10 637.286 35.0624  -2
   6   6   2 637.286 35.0624   1
  -2   6  11 336.398 21.0450  -2
   7   6   2 336.398 21.0450   1
  -3   6  13 322.397 21.4394  -2
   8   6   2 322.397 21.4394   1
  -3   6  14 520.483 36.1516  -2
   9   6   2 520.483 36.1516   1
  -4   6  16 729.229 47.2116  -2
  10   6   2 729.229 47.2116   1
  -4   6  17 160.414 24.7866  -2
  11   6   2 160.414 24.7866   1
  -5   6  19 -2.6093 24.0453  -2
  12   6   2 -2.6093 24.0453   1
  -5   6  20 98.1118 24.8840  -2
  13   6   2 98.1118 24.8840   1
  -6   6  22 322.376 39.1389  -2
  14   6   2 322.376 39.1389   1
  -8   7  20 40.3512 38.3049  -2
 -14   7   2 40.3512 38.3049   1
  -7   7  18 93.8716 39.8523  -2
 -13   7   2 93.8716 39.8523   1
  -7   7  17 492.197 55.4611  -2
 -12   7   2 492.197 55.4611   1
  -6   7  15 563.321 46.3311  -2
 -11   7   2 563.321 46.3311   1
  -6   7  14 367.313 29.2928  -2
 -10   7   2 367.313 29.2928   1
  -5   7  12 -39.437 20.1658  -2
  -9   7   2 -39.437 20.1658   1
  -5   7  11 185.312 18.5369  -2
  -8   7   2 185.312 18.5369   1
  -7   7   2 235.385 15.3625   1
  -4   7   8 1390.12 69.1448  -2
  -6   7   2 1390.12 69.1448   1
  -5   7   2 680.944 32.3529   1
  -3   7   5 914.324 48.0724  -2
  -4   7   2 914.324 48.0724   1
  -3   7   2 0.36115 2.41941   1
  -2   7   2 161.774 6.89271  -2
  -2   7   2 161.774 6.89271   1
  -1   7   2 475.775 16.9426   1
   1   7   1 2123.08 77.4387  -2
   0   7   2 2123.08 77.4387   1
   1   7   2 951.772 33.3979   1
   0   7   4 287.422 13.0048  -2
   2   7   2 287.422 13.0048   1
   3   7   2 9.03921 2.13779   1
  -1   7   7 418.284 20.3804  -2
   4   7   2 418.284 20.3804   1
  -1   7   8 902.187 104.079  -2
   5   7   2 902.187 104.079   1
  -2   7  10 1072.77 59.1873  -2
   6   7   2 1072.77 59.1873   1
  -2   7  11 548.473 39.9104  -2
   7   7   2 548.473 39.9104   1
  -3   7  13 555.074 35.2040  -2
   8   7   2 555.074 35.2040   1
  -3   7  14 31.5232 17.0808  -2
   9   7   2 31.5232 17.0808   1
  -4   7  16 289.272 27.0242  -2
  10   7   2 289.272 27.0242   1
  -4   7  17 320.466 28.9461  -2
  11   7   2 320.466 28.9461   1
  -5   7  19 547.488 47.4917  -2
  12   7   2 547.488 47.4917   1
  -5   7  20 71.5029 27.0792  -2
  13   7   2 71.5029 27.0792   1
  -7   8  18 247.550 44.9845  -2
 -13   8   2 247.550 44.9845   1
  -7   8  17 154.423 38.0390  -2
 -12   8   2 154.423 38.0390   1
  -6   8  15 96.3108 22.0527  -2
 -11   8   2 96.3108 22.0527   1
  -6   8  14 333.076 27.9961  -2
 -10   8   2 333.076 27.9961   1
  -5   8  12 649.720 50.1354  -2
  -9   8   2 649.720 50.1354   1
  -5   8  11 325.053 20.0918  -2
  -8   8   2 325.053 20.0918   1
  -7   8   2 236.867 15.9236   1
  -4   8   8 152.242 13.1479  -2
  -6   8   2 152.242 13.1479   1
  -5   8   2 393.483 21.1596   1
  -3   8   5 546.781 24.6222  -2
  -4   8   2 546.781 24.6222   1
  -3   8   2 445.952 17.5606   1
  -2   8   2 490.091 18.0535  -2
  -2   8   2 490.091 18.0535   1
  -1   8   2 238.102 9.30599   1
   1   8   1 154.328 6.98219  -2
   0   8   2 154.328 6.98219   1
   1   8   2 76.9881 4.49039   1
   0   8   4 907.932 32.2865  -2
   2   8   2 907.932 32.2865   1
   0   8   5 930.423 107.164  -2
   3   8   2 930.423 107.164   1
  -1   8   7 217.275 11.4396  -2
   4   8   2 217.275 11.4396   1
  -1   8   8 271.536 44.5682  -2
   5   8   2 271.536 44.5682   1
  -2   8  10 387.054 23.7208  -2
   6   8   2 387.054 23.7208   1
  -2   8  11 179.400 22.1526  -2
   7   8   2 179.400 22.1526   1
  -3   8  13 180.690 19.2794  -2
   8   8   2 180.690 19.2794   1
  -3   8  14 690.960 51.2884  -2
   9   8   2 690.960 51.2884   1
  -4   8  16 227.938 24.1754  -2
  10   8   2 227.938 24.1754   1
  -4   8  17 116.097 21.6868  -2
  11   8   2 116.097 21.6868   1
  -5   8  19 -32.737 23.7388  -2
  12   8   2 -32.737 23.7388   1
  -5   8  20 95.1293 27.6263  -2
  13   8   2 95.1293 27.6263   1
  -7   9  18 137.890 42.2726  -2
 -13   9   2 137.890 42.2726   1
  -7   9  17 223.344 43.9594  -2
 -12   9   2 223.344 43.9594   1
  -6   9  15 740.810 51.4528  -2
 -11   9   2 740.810 51.4528   1
  -6   9  14 142.285 20.8103  -2
 -10   9   2 142.285 20.8103   1
  -5   9  12 -24.914 21.1580  -2
  -9   9   2 -24.914 21.1580   1
  -5   9  11 46.8001 10.6293  -2
  -8   9   2 46.8001 10.6293   1
  -7   9   2 349.474 19.5160   1
  -4   9   8 544.143 28.0679  -2
  -6   9   2 544.143 28.0679   1
  -5   9   2 643.544 25.0013   1
  -3   9   5 723.459 29.0402  -2
  -4   9   2 723.459 29.0402   1
  -3   9   2 66.7263 5.92590   1
  -2   9   2 326.938 13.7946  -2
  -2   9   2 326.938 13.7946   1
  -1   9   2 797.336 26.2945   1
   1   9   1 622.880 21.8237  -2
   0   9   2 622.880 21.8237   1
   1   9   2 973.207 32.7404   1
   0   9   4 356.212 14.3667  -2
   2   9   2 356.212 14.3667   1
   3   9   2 3.39957 2.01709   1
  -1   9   7 575.900 24.7784  -2
   4   9   2 575.900 24.7784   1
  -1   9   8 826.934 63.2927  -2
   5   9   2 826.934 63.2927   1
  -2   9  10 303.608 20.4000  -2
   6   9   2 303.608 20.4000   1
  -2   9  11 754.539 45.5410  -2
   7   9   2 754.539 45.5410   1
  -3   9  13 356.867 29.0694  -2
   8   9   2 356.867 29.0694   1
  -3   9  14 108.604 22.5902  -2
   9   9   2 108.604 22.5902   1
  -4   9  16 13.8308 19.9592  -2
  10   9   2 13.8308 19.9592   1
  -4   9  17 366.562 37.8650  -2
  11   9   2 366.562 37.8650   1
  -5   9  19 190.624 40.1528  -2
  12   9   2 190.624 40.1528   1
  -7  10  17 -0.8321 35.7089  -2
 -12  10   2 -0.8321 35.7089   1
  -6  10  15 41.8488 27.0885  -2
 -11  10   2 41.8488 27.0885   1
  -6  10  14 194.908 24.5021  -2
 -10  10   2 194.908 24.5021   1
  -5  10  12 689.299 44.5842  -2
  -9  10   2 689.299 44.5842   1
  -5  10  11 62.9803 11.5993  -2
  -8  10   2 62.9803 11.5993   1
  -7  10   2 119.829 11.1069   1
  -4  10   8 185.107 11.5284  -2
  -6  10   2 185.107 11.5284   1
  -5  10   2 127.758 9.14655   1
  -3  10   5 210.488 11.5728  -2
  -4  10   2 210.488 11.5728   1
  -3  10   2 858.168 34.5484   1
  -2  10   2 150.883 8.58861  -2
  -2  10   2 150.883 8.58861   1
  -1  10   2 159.312 8.62544   1
   1  10   1 125.116 7.86880  -2
   0  10   2 125.116 7.86880   1
   1  10   2 226.220 11.0758   1
   0  10   4 472.209 19.8903  -2
   2  10   2 472.209 19.8903   1
   3  10   2 782.909 30.7354   1
  -1  10   7 80.4635 8.69667  -2
   4  10   2 80.4635 8.69667   1
  -1  10   8 419.320 40.4678  -2
   5  10   2 419.320 40.4678   1
  -2  10  10 203.734 14.9298  -2
   6  10   2 203.734 14.9298   1
  -2  10  11 410.523 25.4855  -2
   7  10   2 410.523 25.4855   1
  -3  10  13 21.2183 16.5593  -2
   8  10   2 21.2183 16.5593   1
  -3  10  14 561.399 54.7361  -2
   9  10   2 561.399 54.7361   1
  -4  10  16 61.6602 25.9539  -2
  10  10   2 61.6602 25.9539   1
  -4  10  17 171.479 30.0669  -2
  11  10   2 171.479 30.0669   1
  -6  11  15 534.380 52.5321  -2
 -11  11   2 534.380 52.5321   1
  -6  11  14 88.4212 20.4292  -2
 -10  11   2 88.4212 20.4292   1
  -5  11  12 -31.023 28.3338  -2
  -9  11   2 -31.023 28.3338   1
  -5  11  11 33.3766 10.6342  -2
  -8  11   2 33.3766 10.6342   1
  -7  11   2 305.160 15.6266   1
  -4  11   8 215.054 13.3018  -2
  -6  11   2 215.054 13.3018   1
  -5  11   2 631.914 26.5673   1
  -3  11   5 221.099 13.1818  -2
  -4  11   2 221.099 13.1818   1
  -3  11   2 27.8844 5.33318   1
  -2  11   2 50.4844 5.24498  -2
  -2  11   2 50.4844 5.24498   1
  -1  11   2 557.642 22.3582   1
   1  11   1 296.565 13.4652  -2
   0  11   2 296.565 13.4652   1
   1  11   2 810.637 31.6205   1
   0  11   4 64.6534 6.57875  -2
   2  11   2 64.6534 6.57875   1
   3  11   2 8.04737 4.71064   1
  -1  11   7 72.0382 9.26244  -2
   4  11   2 72.0382 9.26244   1
  -1  11   8 757.612 51.6071  -2
   5  11   2 757.612 51.6071   1
  -2  11  10 145.515 14.2937  -2
   6  11   2 145.515 14.2937   1
  -2  11  11 819.680 47.3534  -2
   7  11   2 819.680 47.3534   1
  -3  11  13 104.214 18.0274  -2
   8  11   2 104.214 18.0274   1
  -3  11  14 127.826 23.5561  -2
   9  11   2 127.826 23.5561   1
  -4  11  16 0.10506 26.3512  -2
  10  11   2 0.10506 26.3512   1
  -6  12  14 55.8083 28.0586  -2
 -10  12   2 55.8083 28.0586   1
  -5  12  12 664.754 42.9773  -2
  -9  12   2 664.754 42.9773   1
  -5  12  11 30.7981 11.3657  -2
  -8  12   2 30.7981 11.3657   1
  -7  12   2 127.182 10.2933   1
  -4  12   8 42.6991 9.85211  -2
  -6  12   2 42.6991 9.85211   1
  -5  12   2 102.958 8.63562   1
  -3  12   5 39.1699 8.05818  -2
  -4  12   2 39.1699 8.05818   1
  -3  12   2 500.116 23.2118   1
  -2  12   2 55.9488 7.52317  -2
  -2  12   2 55.9488 7.52317   1
  -1  12   2 389.035 17.2596   1
   1  12   1 30.7709 5.64610  -2
   0  12   2 30.7709 5.64610   1
   1  12   2 154.283 9.81910   1
   0  12   4 80.0143 9.22707  -2
   2  12   2 80.0143 9.22707   1
   0  12   5 744.750 84.8626  -2
   3  12   2 744.750 84.8626   1
  -1  12   7 2.82958 9.47352  -2
   4  12   2 2.82958 9.47352   1
  -1  12   8 263.446 26.5841  -2
   5  12   2 263.446 26.5841   1
  -2  12  10 32.1100 11.8619  -2
   6  12   2 32.1100 11.8619   1
  -2  12  11 225.815 22.4298  -2
   7  12   2 225.815 22.4298   1
  -3  12  13 -31.470 16.7134  -2
   8  12   2 -31.470 16.7134   1
  -3  12  14 500.373 38.0946  -2
   9  12   2 500.373 38.0946   1
  -5  13  11 -39.013 15.4836  -2
  -8  13   2 -39.013 15.4836   1
  -7  13   2 211.012 14.0081   1
  -4  13   8 37.5991 10.5008  -2
  -6  13   2 37.5991 10.5008   1
  -5  13   2 644.655 27.6088   1
  -3  13   5 89.0328 10.7627  -2
  -4  13   2 89.0328 10.7627   1
  -3  13   2 18.8964 6.53799   1
  -2  13   2 7.07522 5.62429  -2
  -2  13   2 7.07522 5.62429   1
  -1  13   2 402.260 19.5018   1
   1  13   1 55.0830 6.59957  -2
   0  13   2 55.0830 6.59957   1
   1  13   2 593.710 27.8116   1
   0  13   4 28.0173 8.79267  -2
   2  13   2 28.0173 8.79267   1
   0  13   5 169.692 31.5931  -2
   3  13   2 169.692 31.5931   1
  -1  13   7 3.41126 10.9123  -2
   4  13   2 3.41126 10.9123   1
  -1  13   8 623.094 38.8765  -2
   5  13   2 623.094 38.8765   1
  -2  13  10 20.4386 13.0859  -2
   6  13   2 20.4386 13.0859   1
  -2  13  11 366.836 28.2736  -2
   7  13   2 366.836 28.2736   1
   8  13   2 2.93048 11.9991   1
  -4  14   8 9.41215 11.3563  -2
  -6  14   2 9.41215 11.3563   1
  -5  14   2 88.0436 9.95566   1
  -3  14   5 2.01182 8.79535  -2
  -4  14   2 2.01182 8.79535   1
  -3  14   2 517.193 25.3062   1
  -2  14   2 4.69459 6.85324  -2
  -2  14   2 4.69459 6.85324   1
  -1  14   2 94.4541 9.38189   1
   1  14   1 9.93292 9.42508  -2
   0  14   2 9.93292 9.42508   1
   1  14   2 101.682 9.37813   1
   0  14   4 1.89229 8.36522  -2
   2  14   2 1.89229 8.36522   1
   0  14   5 667.690 78.6365  -2
   3  14   2 667.690 78.6365   1
  -1  14   7 26.5110 12.1879  -2
   4  14   2 26.5110 12.1879   1
  -1  14   8 200.243 28.9379  -2
   5  14   2 200.243 28.9379   1
   6  14   2 13.1436 19.2051   1
  -3  15   2 15.4500 22.5294   1
  -2  15   2 2.37970 8.16215  -2
  -2  15   2 2.37970 8.16215   1
  -1  15   2 259.982 18.9356   1
   1  15   1 18.0777 10.3941  -2
   0  15   2 18.0777 10.3941   1
   1  15   2 413.552 23.6366   1
   0  15   4 -3.2989 10.6257  -2
   2  15   2 -3.2989 10.6257   1
  -9   0  22 -104.88 53.1109  -2
 -16   0   3 -104.88 53.1109   1
  -9   0  21 794.344 71.6831  -2
 -15   0   3 794.344 71.6831   1
  -8   0  19 11.8849 27.2459  -2
 -14   0   3 11.8849 27.2459   1
  -8   0  18 678.470 52.0783  -2
 -13   0   3 678.470 52.0783   1
  -7   0  16 -43.240 24.0346  -2
 -12   0   3 -43.240 24.0346   1
  -7   0  15 1286.54 106.743  -2
 -11   0   3 1286.54 106.743   1
 -10   0   3 0.44167 9.02757   1
  -6   0  12 1679.94 133.142  -2
  -9   0   3 1679.94 133.142   1
  -8   0   3 -3.2909 7.13893   1
  -5   0   9 738.297 61.8615  -2
  -7   0   3 738.297 61.8615   1
  -6   0   3 -0.8004 3.17544   1
  -4   0   6 5673.84 354.031  -2
  -5   0   3 5673.84 354.031   1
  -4   0   3 3.86841 2.44798   1
  -3   0   3 2010.77 82.8847  -2
  -3   0   3 2010.77 82.8847   1
  -2   0   3 8.31043 1.24359   1
   2   0   0 161.427 8.36984  -2
  -1   0   3 161.427 8.36984   1
   0   0   3 1.92310 0.98490   1
   1   0   3 3716.92 317.690  -2
   1   0   3 3716.92 317.690   1
   2   0   3 2.51748 1.11783   1
   0   0   6 2723.03 181.126  -2
   3   0   3 2723.03 181.126   1
   4   0   3 1.38671 1.66163   1
  -1   0   9 905.410 53.5964  -2
   5   0   3 905.410 53.5964   1
   6   0   3 0.21565 2.72417   1
  -2   0  12 1536.99 89.6603  -2
   7   0   3 1536.99 89.6603   1
  -2   0  13 1.65643 12.5282  -2
   8   0   3 1.65643 12.5282   1
  -3   0  15 1932.89 153.934  -2
   9   0   3 1932.89 153.934   1
  -3   0  16 -0.6061 16.6108  -2
  10   0   3 -0.6061 16.6108   1
  -4   0  18 238.231 25.9085  -2
  11   0   3 238.231 25.9085   1
  -4   0  19 2.21385 18.7620  -2
  12   0   3 2.21385 18.7620   1
  -5   0  21 988.558 89.4677  -2
  13   0   3 988.558 89.4677   1
  -5   0  22 6.77316 28.6323  -2
  14   0   3 6.77316 28.6323   1
  -6   0  24 249.632 47.8343  -2
  15   0   3 249.632 47.8343   1
  -9   1  22 -42.324 26.8336  -2
 -16   1   3 -42.324 26.8336   1
  -9   1  21 440.393 43.5868  -2
 -15   1   3 440.393 43.5868   1
  -8   1  19 13.9548 19.8788  -2
 -14   1   3 13.9548 19.8788   1
  -8   1  18 626.184 41.8508  -2
 -13   1   3 626.184 41.8508   1
  -7   1  16 -9.2544 14.4701  -2
 -12   1   3 -9.2544 14.4701   1
  -7   1  15 886.268 48.4594  -2
 -11   1   3 886.268 48.4594   1
  -6   1  13 27.3636 13.4662  -2
 -10   1   3 27.3636 13.4662   1
  -6   1  12 723.493 34.8872  -2
  -9   1   3 723.493 34.8872   1
  -8   1   3 8.75092 3.62384   1
  -5   1   9 2487.75 126.937  -2
  -7   1   3 2487.75 126.937   1
  -6   1   3 6.21280 2.25892   1
  -4   1   6 2370.95 85.7781  -2
  -5   1   3 2370.95 85.7781   1
  -4   1   3 20.0267 2.14342   1
  -3   1   3 1470.95 44.6349  -2
  -3   1   3 1470.95 44.6349   1
  -2   1   3 158.657 6.08095   1
   2   1   0 4455.97 170.356  -2
  -1   1   3 4455.97 170.356   1
   0   1   3 670.301 28.6298   1
   1   1   3 1506.65 86.9651  -2
   1   1   3 1506.65 86.9651   1
   2   1   3 13.6015 1.21861   1
   0   1   6 4519.83 180.103  -2
   3   1   3 4519.83 180.103   1
   4   1   3 124.067 5.11923   1
  -1   1   9 2378.07 101.266  -2
   5   1   3 2378.07 101.266   1
  -1   1  10 215.697 32.5183  -2
   6   1   3 215.697 32.5183   1
  -2   1  12 1694.58 72.4471  -2
   7   1   3 1694.58 72.4471   1
  -2   1  13 15.5408 7.71434  -2
   8   1   3 15.5408 7.71434   1
  -3   1  15 375.753 21.4303  -2
   9   1   3 375.753 21.4303   1
  -3   1  16 48.7048 10.6412  -2
  10   1   3 48.7048 10.6412   1
  -4   1  18 1521.38 78.3814  -2
  11   1   3 1521.38 78.3814   1
  -4   1  19 -5.6458 13.9040  -2
  12   1   3 -5.6458 13.9040   1
  -5   1  21 75.5953 21.5159  -2
  13   1   3 75.5953 21.5159   1
  -5   1  22 36.0476 21.1570  -2
  14   1   3 36.0476 21.1570   1
  -6   1  24 558.119 45.7252  -2
  15   1   3 558.119 45.7252   1
  -9   2  22 -46.125 38.4117  -2
 -16   2   3 -46.125 38.4117   1
  -9   2  21 383.675 56.4402  -2
 -15   2   3 383.675 56.4402   1
  -8   2  19 -19.632 18.5991  -2
 -14   2   3 -19.632 18.5991   1
  -8   2  18 491.327 37.1943  -2
 -13   2   3 491.327 37.1943   1
  -7   2  16 11.8871 16.0834  -2
 -12   2   3 11.8871 16.0834   1
  -7   2  15 1195.55 61.8008  -2
 -11   2   3 1195.55 61.8008   1
  -6   2  13 57.1827 14.4204  -2
 -10   2   3 57.1827 14.4204   1
  -6   2  12 1686.40 76.3097  -2
  -9   2   3 1686.40 76.3097   1
  -8   2   3 49.1736 5.24684   1
  -5   2   9 539.601 27.1400  -2
  -7   2   3 539.601 27.1400   1
  -6   2   3 122.979 6.16417   1
  -4   2   6 3014.46 102.078  -2
  -5   2   3 3014.46 102.078   1
  -4   2   3 22.9123 1.93050   1
  -3   2   3 8501.03 262.162  -2
  -3   2   3 8501.03 262.162   1
  -2   2   3 75.8189 3.27072   1
   2   2   0 1268.50 41.6320  -2
  -1   2   3 1268.50 41.6320   1
   0   2   3 65.0233 2.99950   1
   1   2   3 9999.99 384.683  -2
   1   2   3 9999.99 384.683   1
   2   2   3 82.4265 3.46285   1
   0   2   6 1093.46 46.3946  -2
   3   2   3 1093.46 46.3946   1
   4   2   3 22.0329 2.03347   1
  -1   2   9 1489.31 60.6617  -2
   5   2   3 1489.31 60.6617   1
  -1   2  10 81.2441 15.3861  -2
   6   2   3 81.2441 15.3861   1
  -2   2  12 1318.54 57.6030  -2
   7   2   3 1318.54 57.6030   1
  -2   2  13 109.231 10.2557  -2
   8   2   3 109.231 10.2557   1
  -3   2  15 1236.56 58.2727  -2
   9   2   3 1236.56 58.2727   1
  -3   2  16 17.5734 10.2059  -2
  10   2   3 17.5734 10.2059   1
  -4   2  18 45.1563 12.9048  -2
  11   2   3 45.1563 12.9048   1
  -4   2  19 -12.187 17.3754  -2
  12   2   3 -12.187 17.3754   1
  -5   2  21 846.664 55.8377  -2
  13   2   3 846.664 55.8377   1
  -5   2  22 10.5433 23.7053  -2
  14   2   3 10.5433 23.7053   1
  -6   2  24 266.775 33.5577  -2
  15   2   3 266.775 33.5577   1
  -9   3  22 -38.328 41.5236  -2
 -16   3   3 -38.328 41.5236   1
  -9   3  21 455.984 47.5610  -2
 -15   3   3 455.984 47.5610   1
  -8   3  19 46.5611 20.1319  -2
 -14   3   3 46.5611 20.1319   1
  -8   3  18 524.680 37.5815  -2
 -13   3   3 524.680 37.5815   1
  -7   3  16 100.645 17.8439  -2
 -12   3   3 100.645 17.8439   1
  -7   3  15 819.569 48.3268  -2
 -11   3   3 819.569 48.3268   1
  -6   3  13 -21.414 12.4738  -2
 -10   3   3 -21.414 12.4738   1
  -6   3  12 666.724 33.4829  -2
  -9   3   3 666.724 33.4829   1
  -8   3   3 27.3072 3.98648   1
  -5   3   9 1913.03 77.5290  -2
  -7   3   3 1913.03 77.5290   1
  -6   3   3 233.835 10.5440   1
  -4   3   6 1799.53 67.2679  -2
  -5   3   3 1799.53 67.2679   1
  -4   3   3 -0.0217 1.23434   1
  -3   3   3 787.483 26.0913  -2
  -3   3   3 787.483 26.0913   1
  -2   3   3 185.040 6.66028   1
   2   3   0 2386.25 81.3099  -2
  -1   3   3 2386.25 81.3099   1
   0   3   3 17.9968 1.37517   1
   1   3   3 1448.11 52.7292  -2
   1   3   3 1448.11 52.7292   1
   2   3   3 124.473 5.21294   1
   0   3   6 2651.68 112.591  -2
   3   3   3 2651.68 112.591   1
   4   3   3 238.049 10.2953   1
  -1   3   9 2524.55 124.274  -2
   5   3   3 2524.55 124.274   1
  -1   3  10 48.5991 19.4707  -2
   6   3   3 48.5991 19.4707   1
  -2   3  12 2056.56 86.9740  -2
   7   3   3 2056.56 86.9740   1
  -2   3  13 25.9119 8.15167  -2
   8   3   3 25.9119 8.15167   1
  -3   3  15 627.522 32.1121  -2
   9   3   3 627.522 32.1121   1
  -3   3  16 69.0845 11.5455  -2
  10   3   3 69.0845 11.5455   1
  -4   3  18 1422.06 76.0730  -2
  11   3   3 1422.06 76.0730   1
  -4   3  19 134.011 19.7675  -2
  12   3   3 134.011 19.7675   1
  -5   3  21 143.917 25.2148  -2
  13   3   3 143.917 25.2148   1
  -5   3  22 10.3643 20.7204  -2
  14   3   3 10.3643 20.7204   1
  15   3   3 292.648 28.7064   1
  -9   4  21 375.083 44.1235  -2
 -15   4   3 375.083 44.1235   1
  -8   4  19 90.2505 30.7412  -2
 -14   4   3 90.2505 30.7412   1
  -8   4  18 360.806 30.9616  -2
 -13   4   3 360.806 30.9616   1
  -7   4  16 121.816 20.6173  -2
 -12   4   3 121.816 20.6173   1
  -7   4  15 1026.48 54.7931  -2
 -11   4   3 1026.48 54.7931   1
  -6   4  13 41.8060 17.8963  -2
 -10   4   3 41.8060 17.8963   1
  -6   4  12 827.089 39.8184  -2
  -9   4   3 827.089 39.8184   1
  -8   4   3 41.6986 3.98059   1
  -5   4   9 224.912 13.1672  -2
  -7   4   3 224.912 13.1672   1
  -6   4   3 256.835 12.3522   1
  -4   4   6 2806.63 100.523  -2
  -5   4   3 2806.63 100.523   1
  -4   4   3 186.524 6.70869   1
  -3   4   3 1830.81 61.8661  -2
  -3   4   3 1830.81 61.8661   1
  -2   4   3 318.602 9.69846   1
   2   4   0 496.405 17.0328  -2
  -1   4   3 496.405 17.0328   1
   0   4   3 141.511 5.51595   1
   1   4   3 6263.58 233.051  -2
   1   4   3 6263.58 233.051   1
   2   4   3 985.474 40.9890   1
   0   4   6 674.682 34.7820  -2
   3   4   3 674.682 34.7820   1
   4   4   3 5.75577 2.17554   1
  -1   4   9 1018.57 46.7624  -2
   5   4   3 1018.57 46.7624   1
  -1   4  10 129.933 25.9648  -2
   6   4   3 129.933 25.9648   1
  -2   4  12 1210.73 59.2826  -2
   7   4   3 1210.73 59.2826   1
  -2   4  13 580.261 32.2908  -2
   8   4   3 580.261 32.2908   1
  -3   4  15 1147.18 59.6150  -2
   9   4   3 1147.18 59.6150   1
  -3   4  16 32.0664 14.8789  -2
  10   4   3 32.0664 14.8789   1
  -4   4  18 11.6379 17.9043  -2
  11   4   3 11.6379 17.9043   1
  -4   4  19 69.0186 18.9407  -2
  12   4   3 69.0186 18.9407   1
  -5   4  21 709.514 56.2003  -2
  13   4   3 709.514 56.2003   1
  -5   4  22 28.0171 24.8686  -2
  14   4   3 28.0171 24.8686   1
  -9   5  21 388.389 44.2778  -2
 -15   5   3 388.389 44.2778   1
  -8   5  19 72.6468 29.7771  -2
 -14   5   3 72.6468 29.7771   1
  -8   5  18 294.748 35.3509  -2
 -13   5   3 294.748 35.3509   1
  -7   5  16 284.034 26.5806  -2
 -12   5   3 284.034 26.5806   1
  -7   5  15 539.727 33.6472  -2
 -11   5   3 539.727 33.6472   1
  -6   5  13 -22.667 17.4418  -2
 -10   5   3 -22.667 17.4418   1
  -6   5  12 689.302 34.4885  -2
  -9   5   3 689.302 34.4885   1
  -5   5  10 194.407 27.9268  -2
  -8   5   3 194.407 27.9268   1
  -5   5   9 1261.28 50.7794  -2
  -7   5   3 1261.28 50.7794   1
  -6   5   3 333.573 15.5578   1
  -4   5   6 1352.92 56.1371  -2
  -5   5   3 1352.92 56.1371   1
  -4   5   3 -4.3304 1.84970   1
  -3   5   3 998.698 34.3448  -2
  -3   5   3 998.698 34.3448   1
  -2   5   3 638.075 21.1354   1
   2   5   0 2261.14 79.2782  -2
  -1   5   3 2261.14 79.2782   1
   0   5   3 482.164 15.8962   1
   1   5   3 539.301 22.3602  -2
   1   5   3 539.301 22.3602   1
   2   5   3 22.5335 2.64137   1
   0   5   6 1067.79 47.6221  -2
   3   5   3 1067.79 47.6221   1
   0   5   7 574.582 66.9118  -2
   4   5   3 574.582 66.9118   1
  -1   5   9 1642.45 82.5607  -2
   5   5   3 1642.45 82.5607   1
  -1   5  10 467.232 40.5067  -2
   6   5   3 467.232 40.5067   1
  -2   5  12 1023.61 52.9254  -2
   7   5   3 1023.61 52.9254   1
  -2   5  13 124.781 16.0312  -2
   8   5   3 124.781 16.0312   1
  -3   5  15 212.337 21.1467  -2
   9   5   3 212.337 21.1467   1
  -3   5  16 329.612 27.0036  -2
  10   5   3 329.612 27.0036   1
  -4   5  18 1099.25 67.0670  -2
  11   5   3 1099.25 67.0670   1
  -4   5  19 138.068 21.1018  -2
  12   5   3 138.068 21.1018   1
  -5   5  21 3.40960 26.6751  -2
  13   5   3 3.40960 26.6751   1
  -5   5  22 0.36330 24.4826  -2
  14   5   3 0.36330 24.4826   1
 -15   6   3 187.258 26.4860   1
  -8   6  19 70.7650 29.7130  -2
 -14   6   3 70.7650 29.7130   1
  -8   6  18 169.454 30.9629  -2
 -13   6   3 169.454 30.9629   1
  -7   6  16 -1.5397 19.9431  -2
 -12   6   3 -1.5397 19.9431   1
  -7   6  15 594.598 35.4361  -2
 -11   6   3 594.598 35.4361   1
  -6   6  13 767.169 48.5937  -2
 -10   6   3 767.169 48.5937   1
  -6   6  12 864.666 42.7822  -2
  -9   6   3 864.666 42.7822   1
  -8   6   3 56.4256 6.94314   1
  -5   6   9 102.109 8.72896  -2
  -7   6   3 102.109 8.72896   1
  -6   6   3 138.327 9.74418   1
  -4   6   6 1893.14 91.5117  -2
  -5   6   3 1893.14 91.5117   1
  -4   6   3 1296.84 49.8712   1
  -3   6   3 1002.88 37.8900  -2
  -3   6   3 1002.88 37.8900   1
  -2   6   3 292.123 10.6566   1
   2   6   0 372.618 13.3802  -2
  -1   6   3 372.618 13.3802   1
   0   6   3 927.360 31.2007   1
   1   6   3 3033.97 117.786  -2
   1   6   3 3033.97 117.786   1
   2   6   3 548.110 20.9842   1
   0   6   6 455.506 21.6567  -2
   3   6   3 455.506 21.6567   1
   0   6   7 168.460 28.2353  -2
   4   6   3 168.460 28.2353   1
  -1   6   9 505.157 21.7679  -2
   5   6   3 505.157 21.7679   1
  -1   6  10 554.466 37.5233  -2
   6   6   3 554.466 37.5233   1
  -2   6  12 678.984 45.9423  -2
   7   6   3 678.984 45.9423   1
  -2   6  13 185.823 19.4467  -2
   8   6   3 185.823 19.4467   1
  -3   6  15 591.500 39.6817  -2
   9   6   3 591.500 39.6817   1
  -3   6  16 14.9644 16.9039  -2
  10   6   3 14.9644 16.9039   1
  -4   6  18 9.98547 19.5291  -2
  11   6   3 9.98547 19.5291   1
  -4   6  19 149.849 22.8966  -2
  12   6   3 149.849 22.8966   1
  -5   6  21 335.071 37.5515  -2
  13   6   3 335.071 37.5515   1
  -5   6  22 93.5002 26.9246  -2
  14   6   3 93.5002 26.9246   1
  -8   7  19 183.316 44.0382  -2
 -14   7   3 183.316 44.0382   1
  -8   7  18 294.378 45.2220  -2
 -13   7   3 294.378 45.2220   1
  -7   7  16 361.479 47.6296  -2
 -12   7   3 361.479 47.6296   1
  -7   7  15 371.252 29.9916  -2
 -11   7   3 371.252 29.9916   1
  -6   7  13 14.6098 23.1846  -2
 -10   7   3 14.6098 23.1846   1
  -6   7  12 172.764 15.8343  -2
  -9   7   3 172.764 15.8343   1
  -8   7   3 195.556 12.8592   1
  -5   7   9 577.158 29.1667  -2
  -7   7   3 577.158 29.1667   1
  -6   7   3 477.737 21.5590   1
  -4   7   6 456.495 26.6354  -2
  -5   7   3 456.495 26.6354   1
  -4   7   3 2.26384 3.97488   1
  -3   7   3 149.197 7.17220  -2
  -3   7   3 149.197 7.17220   1
  -2   7   3 653.226 22.7426   1
   2   7   0 914.149 31.3200  -2
  -1   7   3 914.149 31.3200   1
   0   7   3 458.790 16.3181   1
   1   7   3 686.027 26.3191  -2
   1   7   3 686.027 26.3191   1
   2   7   3 42.3800 3.83792   1
   0   7   6 692.213 28.8874  -2
   3   7   3 692.213 28.8874   1
   0   7   7 913.111 104.452  -2
   4   7   3 913.111 104.452   1
  -1   7   9 1017.90 47.5488  -2
   5   7   3 1017.90 47.5488   1
  -1   7  10 408.395 31.8815  -2
   6   7   3 408.395 31.8815   1
  -2   7  12 544.482 34.7358  -2
   7   7   3 544.482 34.7358   1
  -2   7  13 148.900 20.6383  -2
   8   7   3 148.900 20.6383   1
  -3   7  15 402.043 31.0107  -2
   9   7   3 402.043 31.0107   1
  -3   7  16 482.965 35.3709  -2
  10   7   3 482.965 35.3709   1
  -4   7  18 580.135 42.5183  -2
  11   7   3 580.135 42.5183   1
  -4   7  19 199.166 25.9241  -2
  12   7   3 199.166 25.9241   1
  -5   7  21 29.8151 28.1458  -2
  13   7   3 29.8151 28.1458   1
  -8   8  18 43.9393 37.2198  -2
 -13   8   3 43.9393 37.2198   1
  -7   8  16 110.104 36.8253  -2
 -12   8   3 110.104 36.8253   1
  -7   8  15 321.581 27.9011  -2
 -11   8   3 321.581 27.9011   1
  -6   8  13 724.275 53.7576  -2
 -10   8   3 724.275 53.7576   1
  -6   8  12 639.704 42.0722  -2
  -9   8   3 639.704 42.0722   1
  -8   8   3 26.9538 6.01560   1
  -5   8   9 32.2404 8.45085  -2
  -7   8   3 32.2404 8.45085   1
  -6   8   3 253.935 15.1873   1
  -4   8   6 737.205 37.2170  -2
  -5   8   3 737.205 37.2170   1
  -4   8   3 689.134 28.5698   1
  -3   8   3 859.223 30.6758  -2
  -3   8   3 859.223 30.6758   1
  -2   8   3 109.483 5.86297   1
   2   8   0 227.754 9.85583  -2
  -1   8   3 227.754 9.85583   1
   0   8   3 326.132 12.9278   1
   1   8   3 1123.55 42.2405  -2
   1   8   3 1123.55 42.2405   1
   2   8   3 831.484 31.6173   1
   0   8   6 231.044 11.9670  -2
   3   8   3 231.044 11.9670   1
   0   8   7 353.574 51.9787  -2
   4   8   3 353.574 51.9787   1
  -1   8   9 260.105 15.1446  -2
   5   8   3 260.105 15.1446   1
  -1   8  10 620.695 37.9377  -2
   6   8   3 620.695 37.9377   1
  -2   8  12 310.350 26.9847  -2
   7   8   3 310.350 26.9847   1
  -2   8  13 634.312 46.2734  -2
   8   8   3 634.312 46.2734   1
  -3   8  15 349.685 28.7252  -2
   9   8   3 349.685 28.7252   1
  -3   8  16 81.3300 19.7571  -2
  10   8   3 81.3300 19.7571   1
  -4   8  18 -10.827 19.2032  -2
  11   8   3 -10.827 19.2032   1
  -4   8  19 189.257 27.6946  -2
  12   8   3 189.257 27.6946   1
  13   8   3 60.7723 23.3108   1
  -8   9  18 73.5218 35.6875  -2
 -13   9   3 73.5218 35.6875   1
  -7   9  16 497.669 59.8469  -2
 -12   9   3 497.669 59.8469   1
  -7   9  15 170.511 29.3387  -2
 -11   9   3 170.511 29.3387   1
  -6   9  13 -1.6411 21.7185  -2
 -10   9   3 -1.6411 21.7185   1
  -6   9  12 102.470 15.4445  -2
  -9   9   3 102.470 15.4445   1
  -8   9   3 235.632 16.7198   1
  -5   9   9 494.091 26.2558  -2
  -7   9   3 494.091 26.2558   1
  -6   9   3 400.885 20.9290   1
  -4   9   6 293.101 14.0934  -2
  -5   9   3 293.101 14.0934   1
  -4   9   3 2.88246 3.82896   1
  -3   9   3 369.210 18.0243  -2
  -3   9   3 369.210 18.0243   1
  -2   9   3 576.486 20.6018   1
   2   9   0 398.194 15.3375  -2
  -1   9   3 398.194 15.3375   1
   0   9   3 498.180 17.9254   1
   1   9   3 491.980 20.1346  -2
   1   9   3 491.980 20.1346   1
   2   9   3 0.38025 2.50802   1
   0   9   6 324.534 17.2611  -2
   3   9   3 324.534 17.2611   1
   0   9   7 1014.05 118.726  -2
   4   9   3 1014.05 118.726   1
  -1   9   9 258.864 16.2741  -2
   5   9   3 258.864 16.2741   1
  -1   9  10 506.722 28.2946  -2
   6   9   3 506.722 28.2946   1
  -2   9  12 284.864 23.9476  -2
   7   9   3 284.864 23.9476   1
  -2   9  13 221.128 26.3125  -2
   8   9   3 221.128 26.3125   1
  -3   9  15 33.3231 18.3582  -2
   9   9   3 33.3231 18.3582   1
  -3   9  16 446.648 41.5922  -2
  10   9   3 446.648 41.5922   1
  -4   9  18 202.694 33.1628  -2
  11   9   3 202.694 33.1628   1
  -4   9  19 302.877 42.8390  -2
  12   9   3 302.877 42.8390   1
  -7  10  16 -14.200 34.7779  -2
 -12  10   3 -14.200 34.7779   1
  -7  10  15 51.7113 24.4289  -2
 -11  10   3 51.7113 24.4289   1
  -6  10  13 903.110 67.8776  -2
 -10  10   3 903.110 67.8776   1
  -6  10  12 260.226 21.0407  -2
  -9  10   3 260.226 21.0407   1
  -8  10   3 161.245 14.2800   1
  -5  10   9 1.14117 9.34257  -2
  -7  10   3 1.14117 9.34257   1
  -6  10   3 218.420 12.1635   1
  -4  10   6 385.311 17.8493  -2
  -5  10   3 385.311 17.8493   1
  -4  10   3 834.880 35.3426   1
  -3  10   3 318.789 16.6688  -2
  -3  10   3 318.789 16.6688   1
  -2  10   3 160.146 8.49669   1
   2  10   0 43.4551 5.08796  -2
  -1  10   3 43.4551 5.08796   1
   0  10   3 525.233 21.5639   1
   1  10   3 538.098 21.9487  -2
   1  10   3 538.098 21.9487   1
   2  10   3 586.681 23.8531   1
   0  10   6 124.940 8.16376  -2
   3  10   3 124.940 8.16376   1
   0  10   7 215.189 17.6252  -2
   4  10   3 215.189 17.6252   1
  -1  10   9 100.470 11.0990  -2
   5  10   3 100.470 11.0990   1
  -1  10  10 443.366 26.1253  -2
   6  10   3 443.366 26.1253   1
  -2  10  12 82.5138 14.3489  -2
   7  10   3 82.5138 14.3489   1
  -2  10  13 524.909 44.4425  -2
   8  10   3 524.909 44.4425   1
  -3  10  15 150.992 25.6641  -2
   9  10   3 150.992 25.6641   1
  -3  10  16 56.3509 26.2276  -2
  10  10   3 56.3509 26.2276   1
  -4  10  18 -39.857 27.2091  -2
  11  10   3 -39.857 27.2091   1
  -7  11  15 13.7095 27.6734  -2
 -11  11   3 13.7095 27.6734   1
  -6  11  13 -4.6259 34.8588  -2
 -10  11   3 -4.6259 34.8588   1
  -6  11  12 17.9894 14.9749  -2
  -9  11   3 17.9894 14.9749   1
  -8  11   3 261.275 15.8742   1
  -5  11   9 82.0174 9.89567  -2
  -7  11   3 82.0174 9.89567   1
  -6  11   3 349.861 17.4806   1
  -4  11   6 36.5278 7.79210  -2
  -5  11   3 36.5278 7.79210   1
  -4  11   3 6.96294 5.01588   1
  -3  11   3 32.3099 6.14652  -2
  -3  11   3 32.3099 6.14652   1
  -2  11   3 341.170 15.2908   1
   2  11   0 80.0709 6.22099  -2
  -1  11   3 80.0709 6.22099   1
   0  11   3 713.831 28.7107   1
   1  11   3 151.207 9.24897  -2
   1  11   3 151.207 9.24897   1
   2  11   3 6.64588 3.45334   1
   0  11   6 117.374 10.3298  -2
   3  11   3 117.374 10.3298   1
   0  11   7 733.285 62.7388  -2
   4  11   3 733.285 62.7388   1
  -1  11   9 116.571 12.4211  -2
   5  11   3 116.571 12.4211   1
  -1  11  10 559.512 34.9323  -2
   6  11   3 559.512 34.9323   1
  -2  11  12 152.592 19.4947  -2
   7  11   3 152.592 19.4947   1
  -2  11  13 211.153 25.5852  -2
   8  11   3 211.153 25.5852   1
  -3  11  15 89.7180 20.7662  -2
   9  11   3 89.7180 20.7662   1
  -3  11  16 463.879 36.6780  -2
  10  11   3 463.879 36.6780   1
  -6  12  13 505.890 66.0068  -2
 -10  12   3 505.890 66.0068   1
  -6  12  12 90.8794 15.0303  -2
  -9  12   3 90.8794 15.0303   1
  -8  12   3 117.181 11.5878   1
  -5  12   9 -2.2625 9.42776  -2
  -7  12   3 -2.2625 9.42776   1
  -6  12   3 257.662 14.5593   1
  -4  12   6 73.7191 9.51205  -2
  -5  12   3 73.7191 9.51205   1
  -4  12   3 697.566 29.9371   1
  -3  12   3 129.080 10.3815  -2
  -3  12   3 129.080 10.3815   1
  -2  12   3 80.2469 8.11134   1
   2  12   0 67.0643 6.73409  -2
  -1  12   3 67.0643 6.73409   1
   0  12   3 365.227 16.9743   1
   1  12   3 193.041 10.9210  -2
   1  12   3 193.041 10.9210   1
   1  12   4 1266.51 133.947  -2
   2  12   3 1266.51 133.947   1
   0  12   6 4.47934 9.11465  -2
   3  12   3 4.47934 9.11465   1
   0  12   7 103.445 16.0229  -2
   4  12   3 103.445 16.0229   1
  -1  12   9 22.8965 10.7634  -2
   5  12   3 22.8965 10.7634   1
  -1  12  10 380.202 24.8914  -2
   6  12   3 380.202 24.8914   1
  -2  12  12 13.2300 16.2417  -2
   7  12   3 13.2300 16.2417   1
  -2  12  13 625.592 46.7601  -2
   8  12   3 625.592 46.7601   1
  -3  12  15 -2.0815 18.7270  -2
   9  12   3 -2.0815 18.7270   1
  -8  13   3 242.553 19.1029   1
  -5  13   9 2.60880 11.5703  -2
  -7  13   3 2.60880 11.5703   1
  -6  13   3 321.703 17.6827   1
  -4  13   6 28.2851 8.59639  -2
  -5  13   3 28.2851 8.59639   1
  -4  13   3 25.3218 6.71231   1
  -3  13   3 27.7980 7.18677  -2
  -3  13   3 27.7980 7.18677   1
  -2  13   3 444.845 23.4320   1
   2  13   0 -7.1983 6.64935  -2
  -1  13   3 -7.1983 6.64935   1
   0  13   3 394.121 18.9128   1
   1  13   3 86.8391 9.38638  -2
   1  13   3 86.8391 9.38638   1
   2  13   3 -2.7735 5.67177   1
   0  13   6 10.8860 10.2746  -2
   3  13   3 10.8860 10.2746   1
   0  13   7 856.255 58.7835  -2
   4  13   3 856.255 58.7835   1
  -1  13   9 6.89076 12.2493  -2
   5  13   3 6.89076 12.2493   1
  -1  13  10 262.292 22.1292  -2
   6  13   3 262.292 22.1292   1
  -2  13  12 5.23456 15.3858  -2
   7  13   3 5.23456 15.3858   1
  -6  14   3 205.272 15.7249   1
  -4  14   6 3.49387 9.36026  -2
  -5  14   3 3.49387 9.36026   1
  -4  14   3 510.575 26.6606   1
  -3  14   3 11.3352 6.50440  -2
  -3  14   3 11.3352 6.50440   1
  -2  14   3 61.3784 8.67389   1
   2  14   0 14.4179 7.73541  -2
  -1  14   3 14.4179 7.73541   1
   0  14   3 309.639 19.0443   1
   1  14   3 16.0063 8.04702  -2
   1  14   3 16.0063 8.04702   1
   1  14   4 764.938 83.9476  -2
   2  14   3 764.938 83.9476   1
   0  14   6 31.0134 11.7527  -2
   3  14   3 31.0134 11.7527   1
   0  14   7 111.683 24.4302  -2
   4  14   3 111.683 24.4302   1
  -1  14   9 -3.1766 13.2653  -2
   5  14   3 -3.1766 13.2653   1
  -2  15   3 318.424 21.0797   1
   2  15   0 11.1821 10.2715  -2
  -1  15   3 11.1821 10.2715   1
   0  15   3 319.643 19.8922   1
   1  15   3 0.58969 10.4866  -2
   1  15   3 0.58969 10.4866   1
   2  15   3 -8.5335 22.8216   1
 -10   0  22 262.246 77.8744  -2
 -16   0   4 262.246 77.8744   1
  -9   0  20 -40.182 26.4664  -2
 -15   0   4 -40.182 26.4664   1
  -9   0  19 518.192 54.9252  -2
 -14   0   4 518.192 54.9252   1
  -8   0  17 20.5808 19.2178  -2
 -13   0   4 20.5808 19.2178   1
  -8   0  16 739.505 63.7485  -2
 -12   0   4 739.505 63.7485   1
  -7   0  14 -69.256 26.9440  -2
 -11   0   4 -69.256 26.9440   1
  -7   0  13 1719.29 140.068  -2
 -10   0   4 1719.29 140.068   1
  -9   0   4 -5.8415 8.12922   1
  -6   0  10 377.889 36.3143  -2
  -8   0   4 377.889 36.3143   1
  -7   0   4 -2.6267 4.97848   1
  -5   0   7 3207.10 197.698  -2
  -6   0   4 3207.10 197.698   1
  -5   0   4 0.97123 2.51422   1
  -4   0   4 2444.86 100.801  -2
  -4   0   4 2444.86 100.801   1
  -3   0   4 3.66156 1.65707   1
  -3   0   1 840.989 37.0023  -2
  -2   0   4 840.989 37.0023   1
  -1   0   4 3.03846 1.57891   1
   2   0   2 8882.07 585.384  -2
   0   0   4 8882.07 585.384   1
   1   0   4 3.40072 1.31117   1
   1   0   5 2636.18 226.850  -2
   2   0   4 2636.18 226.850   1
   3   0   4 -0.0010 1.46363   1
   0   0   8 2408.09 160.309  -2
   4   0   4 2408.09 160.309   1
   5   0   4 -0.3804 2.34252   1
  -1   0  11 3219.15 186.642  -2
   6   0   4 3219.15 186.642   1
  -1   0  12 13.1218 9.57361  -2
   7   0   4 13.1218 9.57361   1
  -2   0  14 1894.36 150.276  -2
   8   0   4 1894.36 150.276   1
  -2   0  15 3.05257 14.2007  -2
   9   0   4 3.05257 14.2007   1
  -3   0  17 672.400 59.4494  -2
  10   0   4 672.400 59.4494   1
  -3   0  18 -11.893 16.3085  -2
  11   0   4 -11.893 16.3085   1
  -4   0  20 1422.15 96.3106  -2
  12   0   4 1422.15 96.3106   1
  -4   0  21 11.4681 26.5416  -2
  13   0   4 11.4681 26.5416   1
  -5   0  23 172.048 43.2274  -2
  14   0   4 172.048 43.2274   1
  -5   0  24 -3.5508 32.2486  -2
  15   0   4 -3.5508 32.2486   1
 -10   1  22 636.369 78.2754  -2
 -16   1   4 636.369 78.2754   1
  -9   1  20 -22.360 24.7526  -2
 -15   1   4 -22.360 24.7526   1
  -9   1  19 655.190 44.4008  -2
 -14   1   4 655.190 44.4008   1
  -8   1  17 7.57098 19.4848  -2
 -13   1   4 7.57098 19.4848   1
  -8   1  16 788.514 45.3438  -2
 -12   1   4 788.514 45.3438   1
  -7   1  14 1.48187 17.6276  -2
 -11   1   4 1.48187 17.6276   1
  -7   1  13 1228.25 61.2697  -2
 -10   1   4 1228.25 61.2697   1
  -9   1   4 7.12684 5.46919   1
  -6   1  10 2282.17 113.722  -2
  -8   1   4 2282.17 113.722   1
  -7   1   4 2.04923 3.12490   1
  -5   1   7 295.786 19.6408  -2
  -6   1   4 295.786 19.6408   1
  -5   1   4 132.976 6.42723   1
  -4   1   4 4053.91 127.645  -2
  -4   1   4 4053.91 127.645   1
  -3   1   4 73.2014 3.58843   1
  -3   1   1 2508.41 78.4576  -2
  -2   1   4 2508.41 78.4576   1
  -1   1   4 39.2443 2.44517   1
   2   1   2 3023.65 134.330  -2
   0   1   4 3023.65 134.330   1
   1   1   4 139.407 5.16001   1
   1   1   5 2471.44 128.995  -2
   2   1   4 2471.44 128.995   1
   3   1   4 38.9669 2.33300   1
   0   1   8 2150.74 91.6247  -2
   4   1   4 2150.74 91.6247   1
   0   1   9 -10.039 16.0319  -2
   5   1   4 -10.039 16.0319   1
  -1   1  11 1240.62 53.3967  -2
   6   1   4 1240.62 53.3967   1
  -1   1  12 13.6329 7.31198  -2
   7   1   4 13.6329 7.31198   1
  -2   1  14 602.158 30.6597  -2
   8   1   4 602.158 30.6597   1
  -2   1  15 146.945 12.4934  -2
   9   1   4 146.945 12.4934   1
  -3   1  17 1669.76 78.6551  -2
  10   1   4 1669.76 78.6551   1
  -3   1  18 3.51442 12.1285  -2
  11   1   4 3.51442 12.1285   1
  -4   1  20 56.9173 20.0811  -2
  12   1   4 56.9173 20.0811   1
  -4   1  21 -7.4959 16.2082  -2
  13   1   4 -7.4959 16.2082   1
  -5   1  23 775.037 54.2932  -2
  14   1   4 775.037 54.2932   1
  -5   1  24 39.3688 23.3492  -2
  15   1   4 39.3688 23.3492   1
 -10   2  22 131.768 48.6025  -2
 -16   2   4 131.768 48.6025   1
  -9   2  20 -43.367 35.4059  -2
 -15   2   4 -43.367 35.4059   1
  -9   2  19 349.622 41.0450  -2
 -14   2   4 349.622 41.0450   1
  -8   2  17 16.5267 17.5790  -2
 -13   2   4 16.5267 17.5790   1
  -8   2  16 351.021 27.4590  -2
 -12   2   4 351.021 27.4590   1
  -7   2  14 83.5241 16.1358  -2
 -11   2   4 83.5241 16.1358   1
  -7   2  13 1789.40 83.7284  -2
 -10   2   4 1789.40 83.7284   1
  -9   2   4 -2.4402 4.36976   1
  -6   2  10 156.424 10.3436  -2
  -8   2   4 156.424 10.3436   1
  -7   2   4 40.5570 4.05153   1
  -5   2   7 3328.12 136.112  -2
  -6   2   4 3328.12 136.112   1
  -5   2   4 30.8920 2.69919   1
  -4   2   4 3127.58 92.2375  -2
  -4   2   4 3127.58 92.2375   1
  -3   2   4 3.05915 1.11253   1
  -3   2   1 1169.64 38.5337  -2
  -2   2   4 1169.64 38.5337   1
  -1   2   4 282.368 9.42757   1
   2   2   2 7783.37 317.661  -2
   0   2   4 7783.37 317.661   1
   1   2   4 186.302 7.30613   1
   1   2   5 1998.49 91.4124  -2
   2   2   4 1998.49 91.4124   1
   3   2   4 6.23787 1.33173   1
   0   2   8 2106.97 84.9318  -2
   4   2   4 2106.97 84.9318   1
   0   2   9 129.340 17.6522  -2
   5   2   4 129.340 17.6522   1
  -1   2  11 2124.24 97.8166  -2
   6   2   4 2124.24 97.8166   1
  -1   2  12 76.3461 9.90042  -2
   7   2   4 76.3461 9.90042   1
  -2   2  14 1799.62 83.5395  -2
   8   2   4 1799.62 83.5395   1
  -2   2  15 106.305 11.0613  -2
   9   2   4 106.305 11.0613   1
  -3   2  17 232.951 17.4155  -2
  10   2   4 232.951 17.4155   1
  -3   2  18 71.8291 12.8336  -2
  11   2   4 71.8291 12.8336   1
  -4   2  20 1130.32 69.5401  -2
  12   2   4 1130.32 69.5401   1
  -4   2  21 28.3796 22.0878  -2
  13   2   4 28.3796 22.0878   1
  -5   2  23 186.209 42.3677  -2
  14   2   4 186.209 42.3677   1
  -5   2  24 47.5962 27.3143  -2
  15   2   4 47.5962 27.3143   1
 -16   3   4 308.088 42.6091   1
  -9   3  20 63.2292 32.2732  -2
 -15   3   4 63.2292 32.2732   1
  -9   3  19 753.017 61.1189  -2
 -14   3   4 753.017 61.1189   1
  -8   3  17 38.8739 18.3244  -2
 -13   3   4 38.8739 18.3244   1
  -8   3  16 615.576 42.2797  -2
 -12   3   4 615.576 42.2797   1
  -7   3  14 45.4905 14.6571  -2
 -11   3   4 45.4905 14.6571   1
  -7   3  13 1180.91 54.5190  -2
 -10   3   4 1180.91 54.5190   1
  -9   3   4 233.269 14.6441   1
  -6   3  10 1687.91 85.2180  -2
  -8   3   4 1687.91 85.2180   1
  -7   3   4 175.222 8.14543   1
  -5   3   7 213.621 9.39496  -2
  -6   3   4 213.621 9.39496   1
  -5   3   4 100.682 4.90896   1
  -4   3   4 3496.15 107.367  -2
  -4   3   4 3496.15 107.367   1
  -3   3   4 504.365 16.3269   1
  -3   3   1 2120.18 66.0881  -2
  -2   3   4 2120.18 66.0881   1
  -1   3   4 8.78115 0.98563   1
   2   3   2 1296.22 49.6566  -2
   0   3   4 1296.22 49.6566   1
   1   3   4 108.370 4.84695   1
   1   3   5 2964.66 114.853  -2
   2   3   4 2964.66 114.853   1
   3   3   4 46.5960 3.20254   1
   0   3   8 911.754 46.5959  -2
   4   3   4 911.754 46.5959   1
   0   3   9 20.5656 17.0722  -2
   5   3   4 20.5656 17.0722   1
  -1   3  11 753.416 39.5397  -2
   6   3   4 753.416 39.5397   1
  -1   3  12 73.5371 9.63836  -2
   7   3   4 73.5371 9.63836   1
  -2   3  14 517.202 26.9258  -2
   8   3   4 517.202 26.9258   1
  -2   3  15 147.095 12.5835  -2
   9   3   4 147.095 12.5835   1
  -3   3  17 1237.39 59.5808  -2
  10   3   4 1237.39 59.5808   1
  -3   3  18 24.0085 14.1741  -2
  11   3   4 24.0085 14.1741   1
  -4   3  20 19.6932 19.3028  -2
  12   3   4 19.6932 19.3028   1
  -4   3  21 -14.636 22.1998  -2
  13   3   4 -14.636 22.1998   1
  -5   3  23 525.571 48.3113  -2
  14   3   4 525.571 48.3113   1
  -9   4  20 -80.356 30.5886  -2
 -15   4   4 -80.356 30.5886   1
  -9   4  19 146.757 30.9847  -2
 -14   4   4 146.757 30.9847   1
  -8   4  17 18.2753 27.1069  -2
 -13   4   4 18.2753 27.1069   1
  -8   4  16 479.867 33.5009  -2
 -12   4   4 479.867 33.5009   1
  -7   4  14 250.757 27.1526  -2
 -11   4   4 250.757 27.1526   1
  -7   4  13 1143.12 61.7509  -2
 -10   4   4 1143.12 61.7509   1
  -9   4   4 25.8122 5.08614   1
  -6   4  10 186.941 10.6917  -2
  -8   4   4 186.941 10.6917   1
  -7   4   4 117.189 7.45896   1
  -5   4   7 2358.12 90.2092  -2
  -6   4   4 2358.12 90.2092   1
  -5   4   4 381.316 14.2495   1
  -4   4   4 2353.69 75.8406  -2
  -4   4   4 2353.69 75.8406   1
  -3   4   4 7.29421 1.26525   1
  -3   4   1 442.003 14.8304  -2
  -2   4   4 442.003 14.8304   1
  -1   4   4 364.923 12.5106   1
   2   4   2 3647.94 120.998  -2
   0   4   4 3647.94 120.998   1
   1   4   4 773.450 26.2904   1
   1   4   5 1608.00 65.8409  -2
   2   4   4 1608.00 65.8409   1
   3   4   4 62.8595 4.62475   1
   0   4   8 2139.66 105.964  -2
   4   4   4 2139.66 105.964   1
   0   4   9 303.824 40.2604  -2
   5   4   4 303.824 40.2604   1
  -1   4  11 1331.41 73.2767  -2
   6   4   4 1331.41 73.2767   1
  -1   4  12 280.345 18.0508  -2
   7   4   4 280.345 18.0508   1
  -2   4  14 1935.63 96.8920  -2
   8   4   4 1935.63 96.8920   1
  -2   4  15 204.569 16.6079  -2
   9   4   4 204.569 16.6079   1
  -3   4  17 257.649 24.5293  -2
  10   4   4 257.649 24.5293   1
  -3   4  18 58.0971 17.6266  -2
  11   4   4 58.0971 17.6266   1
  -4   4  20 926.998 66.8648  -2
  12   4   4 926.998 66.8648   1
  -4   4  21 122.962 25.3775  -2
  13   4   4 122.962 25.3775   1
  -5   4  23 91.1689 29.9131  -2
  14   4   4 91.1689 29.9131   1
  -9   5  20 64.6540 33.9794  -2
 -15   5   4 64.6540 33.9794   1
  -9   5  19 577.796 50.9815  -2
 -14   5   4 577.796 50.9815   1
  -8   5  17 129.219 27.2918  -2
 -13   5   4 129.219 27.2918   1
  -8   5  16 390.895 38.0147  -2
 -12   5   4 390.895 38.0147   1
  -7   5  14 27.9685 18.3036  -2
 -11   5   4 27.9685 18.3036   1
  -7   5  13 795.141 43.4714  -2
 -10   5   4 795.141 43.4714   1
  -9   5   4 296.929 16.7871   1
  -6   5  10 1067.11 52.6462  -2
  -8   5   4 1067.11 52.6462   1
  -7   5   4 214.022 11.2833   1
  -5   5   7 257.159 10.3538  -2
  -6   5   4 257.159 10.3538   1
  -5   5   4 139.195 7.22695   1
  -4   5   4 3717.11 130.352  -2
  -4   5   4 3717.11 130.352   1
  -3   5   4 297.710 10.4645   1
  -3   5   1 1133.23 36.3557  -2
  -2   5   4 1133.23 36.3557   1
  -1   5   4 177.175 7.14719   1
   2   5   2 511.620 18.7378  -2
   0   5   4 511.620 18.7378   1
   1   5   4 83.9396 4.54689   1
   1   5   5 2185.54 95.7578  -2
   2   5   4 2185.54 95.7578   1
   1   5   6 752.776 84.8208  -2
   3   5   4 752.776 84.8208   1
   0   5   8 957.913 49.0345  -2
   4   5   4 957.913 49.0345   1
   0   5   9 192.813 31.9047  -2
   5   5   4 192.813 31.9047   1
  -1   5  11 315.465 18.8820  -2
   6   5   4 315.465 18.8820   1
  -1   5  12 234.288 17.4448  -2
   7   5   4 234.288 17.4448   1
  -2   5  14 204.029 19.7686  -2
   8   5   4 204.029 19.7686   1
  -2   5  15 374.394 28.3512  -2
   9   5   4 374.394 28.3512   1
  -3   5  17 1076.93 65.7736  -2
  10   5   4 1076.93 65.7736   1
  -3   5  18 259.800 25.4479  -2
  11   5   4 259.800 25.4479   1
  -4   5  20 -20.628 24.0218  -2
  12   5   4 -20.628 24.0218   1
  -4   5  21 12.7660 23.0189  -2
  13   5   4 12.7660 23.0189   1
  -5   5  23 399.272 51.3679  -2
  14   5   4 399.272 51.3679   1
  -9   6  20 49.3347 32.1007  -2
 -15   6   4 49.3347 32.1007   1
  -9   6  19 131.129 30.7846  -2
 -14   6   4 131.129 30.7846   1
  -8   6  17 -2.4634 27.2832  -2
 -13   6   4 -2.4634 27.2832   1
  -8   6  16 205.197 29.1147  -2
 -12   6   4 205.197 29.1147   1
  -7   6  14 527.743 37.1208  -2
 -11   6   4 527.743 37.1208   1
  -7   6  13 915.049 51.1118  -2
 -10   6   4 915.049 51.1118   1
  -9   6   4 106.952 9.25767   1
  -6   6  10 172.498 11.4743  -2
  -8   6   4 172.498 11.4743   1
  -7   6   4 58.9747 6.16693   1
  -5   6   7 1390.37 54.2491  -2
  -6   6   4 1390.37 54.2491   1
  -5   6   4 718.157 31.1755   1
  -4   6   4 1334.87 54.2300  -2
  -4   6   4 1334.87 54.2300   1
  -3   6   4 76.3237 4.26809   1
  -3   6   1 228.210 8.37505  -2
  -2   6   4 228.210 8.37505   1
  -1   6   4 617.414 21.4590   1
   2   6   2 2194.59 81.0385  -2
   0   6   4 2194.59 81.0385   1
   1   6   4 533.777 24.2562   1
   1   6   5 1231.53 49.5804  -2
   2   6   4 1231.53 49.5804   1
   1   6   6 3.58663 17.2395  -2
   3   6   4 3.58663 17.2395   1
   0   6   8 875.306 36.8883  -2
   4   6   4 875.306 36.8883   1
   0   6   9 423.309 55.1222  -2
   5   6   4 423.309 55.1222   1
  -1   6  11 1390.74 88.7901  -2
   6   6   4 1390.74 88.7901   1
  -1   6  12 368.818 26.4776  -2
   7   6   4 368.818 26.4776   1
  -2   6  14 886.585 54.5409  -2
   8   6   4 886.585 54.5409   1
  -2   6  15 136.609 18.4223  -2
   9   6   4 136.609 18.4223   1
  -3   6  17 179.445 22.6595  -2
  10   6   4 179.445 22.6595   1
  -3   6  18 403.990 31.9058  -2
  11   6   4 403.990 31.9058   1
  -4   6  20 590.047 49.2948  -2
  12   6   4 590.047 49.2948   1
  -4   6  21 261.342 31.8550  -2
  13   6   4 261.342 31.8550   1
  -9   7  19 391.976 51.6999  -2
 -14   7   4 391.976 51.6999   1
  -8   7  17 205.559 41.6170  -2
 -13   7   4 205.559 41.6170   1
  -8   7  16 221.728 37.8711  -2
 -12   7   4 221.728 37.8711   1
  -7   7  14 -5.7541 28.5991  -2
 -11   7   4 -5.7541 28.5991   1
  -7   7  13 360.464 27.2156  -2
 -10   7   4 360.464 27.2156   1
  -9   7   4 490.075 25.5351   1
  -6   7  10 402.822 22.0320  -2
  -8   7   4 402.822 22.0320   1
  -7   7   4 247.402 13.5178   1
  -5   7   7 66.3514 7.10263  -2
  -6   7   4 66.3514 7.10263   1
  -5   7   4 77.1379 5.93242   1
  -4   7   4 937.133 37.8871  -2
  -4   7   4 937.133 37.8871   1
  -3   7   4 606.474 21.6192   1
  -3   7   1 818.812 28.0793  -2
  -2   7   4 818.812 28.0793   1
  -1   7   4 245.718 8.76684   1
   2   7   2 235.501 10.3185  -2
   0   7   4 235.501 10.3185   1
   1   7   4 97.1758 5.64944   1
   1   7   5 1340.52 53.3185  -2
   2   7   4 1340.52 53.3185   1
   1   7   6 871.086 99.5163  -2
   3   7   4 871.086 99.5163   1
   0   7   8 509.592 24.9549  -2
   4   7   4 509.592 24.9549   1
   0   7   9 303.641 23.5788  -2
   5   7   4 303.641 23.5788   1
  -1   7  11 255.091 19.4164  -2
   6   7   4 255.091 19.4164   1
  -1   7  12 429.950 33.7047  -2
   7   7   4 429.950 33.7047   1
  -2   7  14 197.745 18.1880  -2
   8   7   4 197.745 18.1880   1
  -2   7  15 339.407 28.2202  -2
   9   7   4 339.407 28.2202   1
  -3   7  17 543.906 39.7211  -2
  10   7   4 543.906 39.7211   1
  -3   7  18 262.277 26.2116  -2
  11   7   4 262.277 26.2116   1
  -4   7  20 -64.168 23.8285  -2
  12   7   4 -64.168 23.8285   1
  -4   7  21 204.013 34.0980  -2
  13   7   4 204.013 34.0980   1
  -8   8  17 232.037 44.7021  -2
 -13   8   4 232.037 44.7021   1
  -8   8  16 122.985 33.4207  -2
 -12   8   4 122.985 33.4207   1
  -7   8  14 522.416 57.5621  -2
 -11   8   4 522.416 57.5621   1
  -7   8  13 531.705 37.6822  -2
 -10   8   4 531.705 37.6822   1
  -9   8   4 -2.7230 6.41614   1
  -6   8  10 62.4257 9.61225  -2
  -8   8   4 62.4257 9.61225   1
  -7   8   4 142.398 10.0560   1
  -5   8   7 653.434 31.3952  -2
  -6   8   4 653.434 31.3952   1
  -5   8   4 831.404 37.6873   1
  -4   8   4 731.023 30.2070  -2
  -4   8   4 731.023 30.2070   1
  -3   8   4 4.59184 2.22838   1
  -3   8   1 57.3257 4.60112  -2
  -2   8   4 57.3257 4.60112   1
  -1   8   4 262.159 11.0144   1
   2   8   2 921.890 34.8137  -2
   0   8   4 921.890 34.8137   1
   1   8   4 1597.76 58.6259   1
   1   8   5 714.536 32.0787  -2
   2   8   4 714.536 32.0787   1
   1   8   6 167.293 34.3613  -2
   3   8   4 167.293 34.3613   1
   0   8   8 490.283 22.2841  -2
   4   8   4 490.283 22.2841   1
   0   8   9 1306.83 79.3305  -2
   5   8   4 1306.83 79.3305   1
  -1   8  11 660.604 46.7994  -2
   6   8   4 660.604 46.7994   1
  -1   8  12 590.246 43.8511  -2
   7   8   4 590.246 43.8511   1
  -2   8  14 434.351 31.6616  -2
   8   8   4 434.351 31.6616   1
  -2   8  15 237.685 25.4681  -2
   9   8   4 237.685 25.4681   1
  -3   8  17 106.736 21.8337  -2
  10   8   4 106.736 21.8337   1
  -3   8  18 310.073 32.3920  -2
  11   8   4 310.073 32.3920   1
  -4   8  20 312.645 39.3803  -2
  12   8   4 312.645 39.3803   1
  -8   9  17 244.567 46.8368  -2
 -13   9   4 244.567 46.8368   1
  -8   9  16 67.9063 33.1816  -2
 -12   9   4 67.9063 33.1816   1
  -7   9  14 47.8573 36.4490  -2
 -11   9   4 47.8573 36.4490   1
  -7   9  13 199.041 27.0694  -2
 -10   9   4 199.041 27.0694   1
  -9   9   4 485.659 28.6654   1
  -6   9  10 412.543 23.9003  -2
  -8   9   4 412.543 23.9003   1
  -7   9   4 183.921 12.9694   1
  -5   9   7 9.33183 6.04661  -2
  -6   9   4 9.33183 6.04661   1
  -5   9   4 103.224 7.93880   1
  -4   9   4 330.542 15.9790  -2
  -4   9   4 330.542 15.9790   1
  -3   9   4 847.212 29.3479   1
  -3   9   1 487.681 19.8746  -2
  -2   9   4 487.681 19.8746   1
  -1   9   4 257.235 12.0505   1
   2   9   2 257.789 12.7033  -2
   0   9   4 257.789 12.7033   1
   1   9   4 211.918 10.5263   1
   1   9   5 347.347 17.8452  -2
   2   9   4 347.347 17.8452   1
   1   9   6 994.422 116.050  -2
   3   9   4 994.422 116.050   1
   0   9   8 370.315 19.7808  -2
   4   9   4 370.315 19.7808   1
   0   9   9 293.155 21.0179  -2
   5   9   4 293.155 21.0179   1
  -1   9  11 158.680 14.4789  -2
   6   9   4 158.680 14.4789   1
  -1   9  12 351.383 31.4131  -2
   7   9   4 351.383 31.4131   1
  -2   9  14 28.0492 17.5822  -2
   8   9   4 28.0492 17.5822   1
  -2   9  15 383.118 37.4865  -2
   9   9   4 383.118 37.4865   1
  -3   9  17 175.786 29.5364  -2
  10   9   4 175.786 29.5364   1
  -3   9  18 210.158 29.1975  -2
  11   9   4 210.158 29.1975   1
  12   9   4 7.12830 16.8262   1
  -8  10  16 48.5684 34.9988  -2
 -12  10   4 48.5684 34.9988   1
  -7  10  14 735.849 74.1881  -2
 -11  10   4 735.849 74.1881   1
  -7  10  13 122.631 25.6857  -2
 -10  10   4 122.631 25.6857   1
  -9  10   4 46.9322 10.8850   1
  -6  10  10 53.5718 10.7655  -2
  -8  10   4 53.5718 10.7655   1
  -7  10   4 299.561 16.7016   1
  -5  10   7 243.011 13.3733  -2
  -6  10   4 243.011 13.3733   1
  -5  10   4 647.833 28.5020   1
  -4  10   4 379.389 18.0488  -2
  -4  10   4 379.389 18.0488   1
  -3  10   4 42.9707 4.28222   1
  -3  10   1 -1.0191 4.04696  -2
  -2  10   4 -1.0191 4.04696   1
  -1  10   4 484.254 20.0865   1
   2  10   2 492.142 20.1874  -2
   0  10   4 492.142 20.1874   1
   1  10   4 810.941 31.4505   1
   1  10   5 130.414 10.2385  -2
   2  10   4 130.414 10.2385   1
   1  10   6 27.6064 34.3565  -2
   3  10   4 27.6064 34.3565   1
   0  10   8 204.950 14.1279  -2
   4  10   4 204.950 14.1279   1
   0  10   9 716.260 40.5777  -2
   5  10   4 716.260 40.5777   1
  -1  10  11 164.592 14.8731  -2
   6  10   4 164.592 14.8731   1
  -1  10  12 526.118 38.5739  -2
   7  10   4 526.118 38.5739   1
  -2  10  14 302.404 31.5427  -2
   8  10   4 302.404 31.5427   1
  -2  10  15 192.148 29.8553  -2
   9  10   4 192.148 29.8553   1
  -3  10  17 8.64591 25.4620  -2
  10  10   4 8.64591 25.4620   1
  -3  10  18 340.285 38.0520  -2
  11  10   4 340.285 38.0520   1
  -7  11  14 83.0616 37.9236  -2
 -11  11   4 83.0616 37.9236   1
  -7  11  13 64.0798 23.5365  -2
 -10  11   4 64.0798 23.5365   1
  -6  11  11 602.408 92.5987  -2
  -9  11   4 602.408 92.5987   1
  -6  11  10 110.234 12.1745  -2
  -8  11   4 110.234 12.1745   1
  -7  11   4 179.963 11.7686   1
  -5  11   7 7.80861 7.50220  -2
  -6  11   4 7.80861 7.50220   1
  -5  11   4 124.860 9.82817   1
  -4  11   4 38.8584 6.50978  -2
  -4  11   4 38.8584 6.50978   1
  -3  11   4 565.623 24.3499   1
  -3  11   1 132.244 8.59220  -2
  -2  11   4 132.244 8.59220   1
  -1  11   4 267.373 13.3525   1
   2  11   2 34.2677 6.14446  -2
   0  11   4 34.2677 6.14446   1
   1  11   4 124.538 8.42631   1
   1  11   5 155.637 9.83143  -2
   2  11   4 155.637 9.83143   1
   1  11   6 1128.42 69.2455  -2
   3  11   4 1128.42 69.2455   1
   0  11   8 60.5184 10.3513  -2
   4  11   4 60.5184 10.3513   1
   0  11   9 232.241 20.1048  -2
   5  11   4 232.241 20.1048   1
  -1  11  11 38.4383 12.9166  -2
   6  11   4 38.4383 12.9166   1
  -1  11  12 288.049 27.6529  -2
   7  11   4 288.049 27.6529   1
  -2  11  14 -15.146 16.3656  -2
   8  11   4 -15.146 16.3656   1
  -2  11  15 428.877 34.2732  -2
   9  11   4 428.877 34.2732   1
  -3  11  17 38.8013 25.3672  -2
  10  11   4 38.8013 25.3672   1
  -7  12  13 102.049 34.5544  -2
 -10  12   4 102.049 34.5544   1
  -9  12   4 13.5156 8.82230   1
  -6  12  10 -14.150 12.3337  -2
  -8  12   4 -14.150 12.3337   1
  -7  12   4 201.558 13.0457   1
  -5  12   7 45.9980 8.81567  -2
  -6  12   4 45.9980 8.81567   1
  -5  12   4 690.160 30.2354   1
  -4  12   4 121.138 10.1473  -2
  -4  12   4 121.138 10.1473   1
  -3  12   4 27.1715 6.39959   1
  -3  12   1 5.74748 6.47105  -2
  -2  12   4 5.74748 6.47105   1
  -1  12   4 418.841 19.1359   1
   2  12   2 100.239 8.09441  -2
   0  12   4 100.239 8.09441   1
   2  12   3 1263.21 150.646  -2
   1  12   4 1263.21 150.646   1
   1  12   5 72.4433 8.06701  -2
   2  12   4 72.4433 8.06701   1
   1  12   6 65.6401 14.1003  -2
   3  12   4 65.6401 14.1003   1
   0  12   8 58.9948 11.4670  -2
   4  12   4 58.9948 11.4670   1
   0  12   9 694.524 41.5032  -2
   5  12   4 694.524 41.5032   1
  -1  12  11 22.7478 12.5019  -2
   6  12   4 22.7478 12.5019   1
  -1  12  12 469.809 38.3922  -2
   7  12   4 469.809 38.3922   1
  -2  12  14 41.0203 18.9940  -2
   8  12   4 41.0203 18.9940   1
  -2  12  15 249.441 59.3557  -2
   9  12   4 249.441 59.3557   1
  -6  13  10 8.73037 14.2007  -2
  -8  13   4 8.73037 14.2007   1
  -7  13   4 131.232 11.9290   1
  -5  13   7 -1.2132 9.15197  -2
  -6  13   4 -1.2132 9.15197   1
  -5  13   4 53.3351 8.45351   1
  -4  13   4 22.6517 6.97657  -2
  -4  13   4 22.6517 6.97657   1
  -3  13   4 611.151 29.3311   1
  -3  13   1 17.1304 7.66698  -2
  -2  13   4 17.1304 7.66698   1
  -1  13   4 249.697 14.9292   1
   2  13   2 26.3030 6.84970  -2
   0  13   4 26.3030 6.84970   1
   1  13   4 91.0214 9.81615   1
   1  13   5 39.0466 10.2874  -2
   2  13   4 39.0466 10.2874   1
   1  13   6 789.852 54.3225  -2
   3  13   4 789.852 54.3225   1
   0  13   8 21.2763 11.7102  -2
   4  13   4 21.2763 11.7102   1
   0  13   9 178.752 21.8962  -2
   5  13   4 178.752 21.8962   1
  -1  13  11 -34.100 13.8289  -2
   6  13   4 -34.100 13.8289   1
  -1  13  12 239.910 24.9877  -2
   7  13   4 239.910 24.9877   1
  -5  14   7 5.62404 10.2477  -2
  -6  14   4 5.62404 10.2477   1
  -5  14   4 378.041 21.9791   1
  -4  14   4 5.53149 7.91723  -2
  -4  14   4 5.53149 7.91723   1
  -3  14   4 98.5735 10.0471   1
  -3  14   1 8.42601 8.16790  -2
  -2  14   4 8.42601 8.16790   1
  -1  14   4 282.210 16.3071   1
   2  14   2 19.0204 10.7984  -2
   0  14   4 19.0204 10.7984   1
   2  14   3 653.677 72.8468  -2
   1  14   4 653.677 72.8468   1
   1  14   5 38.5018 12.7333  -2
   2  14   4 38.5018 12.7333   1
   1  14   6 63.1128 20.9768  -2
   3  14   4 63.1128 20.9768   1
   0  14   8 26.5140 14.2141  -2
   4  14   4 26.5140 14.2141   1
   0  14   9 437.810 33.3528  -2
   5  14   4 437.810 33.3528   1
  -3  15   1 41.4411 25.1661  -2
  -2  15   4 41.4411 25.1661   1
  -1  15   4 169.243 15.0405   1
   2  15   2 18.4052 13.5717  -2
   0  15   4 18.4052 13.5717   1
   1  15   4 48.5192 28.3795   1
 -10   0  21 -82.480 63.4148  -2
 -16   0   5 -82.480 63.4148   1
 -10   0  20 511.310 89.9400  -2
 -15   0   5 511.310 89.9400   1
  -9   0  18 35.2415 25.9554  -2
 -14   0   5 35.2415 25.9554   1
  -9   0  17 721.365 51.1327  -2
 -13   0   5 721.365 51.1327   1
  -8   0  15 -51.224 30.6350  -2
 -12   0   5 -51.224 30.6350   1
  -8   0  14 1102.93 94.0603  -2
 -11   0   5 1102.93 94.0603   1
 -10   0   5 -4.9245 9.26959   1
  -7   0  11 421.752 52.6232  -2
  -9   0   5 421.752 52.6232   1
  -8   0   5 -7.0422 5.34253   1
  -6   0   8 1949.91 124.599  -2
  -7   0   5 1949.91 124.599   1
  -6   0   5 1.80409 2.64729   1
  -5   0   5 1533.10 74.9437  -2
  -5   0   5 1533.10 74.9437   1
  -4   0   5 -1.1298 1.62376   1
  -4   0   2 2508.13 154.914  -2
  -3   0   5 2508.13 154.914   1
  -2   0   5 4.14044 1.28956   1
   3   0   1 3084.43 172.702  -2
  -1   0   5 3084.43 172.702   1
   0   0   5 3.20845 1.51299   1
   2   0   4 2336.15 201.526  -2
   1   0   5 2336.15 201.526   1
   2   0   5 0.37642 1.43215   1
   1   0   7 3438.17 295.850  -2
   3   0   5 3438.17 295.850   1
   4   0   5 4.34858 2.05994   1
   0   0  10 1952.85 130.752  -2
   5   0   5 1952.85 130.752   1
   0   0  11 23.2432 22.2746  -2
   6   0   5 23.2432 22.2746   1
  -1   0  13 874.050 60.2775  -2
   7   0   5 874.050 60.2775   1
  -1   0  14 -3.6697 12.1929  -2
   8   0   5 -3.6697 12.1929   1
  -2   0  16 71.7284 17.2185  -2
   9   0   5 71.7284 17.2185   1
  -2   0  17 29.8163 14.6329  -2
  10   0   5 29.8163 14.6329   1
  -3   0  19 1396.84 94.1544  -2
  11   0   5 1396.84 94.1544   1
  -3   0  20 20.9198 18.6325  -2
  12   0   5 20.9198 18.6325   1
  -4   0  22 250.094 43.7657  -2
  13   0   5 250.094 43.7657   1
  -4   0  23 -19.445 29.7049  -2
  14   0   5 -19.445 29.7049   1
  15   0   5 178.032 52.6969   1
 -10   1  21 -68.525 44.4236  -2
 -16   1   5 -68.525 44.4236   1
 -10   1  20 748.661 80.3075  -2
 -15   1   5 748.661 80.3075   1
  -9   1  18 -3.2756 25.9600  -2
 -14   1   5 -3.2756 25.9600   1
  -9   1  17 408.931 40.5226  -2
 -13   1   5 408.931 40.5226   1
  -8   1  15 16.8405 16.1693  -2
 -12   1   5 16.8405 16.1693   1
  -8   1  14 857.518 48.3144  -2
 -11   1   5 857.518 48.3144   1
 -10   1   5 21.8784 6.99331   1
  -7   1  11 2196.30 108.862  -2
  -9   1   5 2196.30 108.862   1
  -8   1   5 1.58327 2.32467   1
  -6   1   8 105.842 8.29981  -2
  -7   1   5 105.842 8.29981   1
  -6   1   5 2.98313 2.44742   1
  -5   1   5 4208.59 148.873  -2
  -5   1   5 4208.59 148.873   1
  -4   1   5 194.471 6.95454   1
  -4   1   2 4039.66 121.813  -2
  -3   1   5 4039.66 121.813   1
  -2   1   5 39.2296 2.53462   1
   3   1   1 262.902 11.5925  -2
  -1   1   5 262.902 11.5925   1
   0   1   5 184.113 7.86115   1
   2   1   4 2911.96 170.238  -2
   1   1   5 2911.96 170.238   1
   2   1   5 137.382 5.35222   1
   1   1   7 2568.78 134.626  -2
   3   1   5 2568.78 134.626   1
   1   1   8 88.2669 22.6836  -2
   4   1   5 88.2669 22.6836   1
   0   1  10 994.553 50.4058  -2
   5   1   5 994.553 50.4058   1
   0   1  11 2.56154 15.4982  -2
   6   1   5 2.56154 15.4982   1
  -1   1  13 1709.34 79.7507  -2
   7   1   5 1709.34 79.7507   1
  -1   1  14 19.2224 8.23761  -2
   8   1   5 19.2224 8.23761   1
  -2   1  16 1531.97 71.9639  -2
   9   1   5 1531.97 71.9639   1
  -2   1  17 2.38472 9.99058  -2
  10   1   5 2.38472 9.99058   1
  -3   1  19 48.8253 15.0252  -2
  11   1   5 48.8253 15.0252   1
  -3   1  20 8.25875 15.5555  -2
  12   1   5 8.25875 15.5555   1
  -4   1  22 779.183 47.1930  -2
  13   1   5 779.183 47.1930   1
  -4   1  23 -11.436 18.7675  -2
  14   1   5 -11.436 18.7675   1
 -10   2  21 -139.50 51.4084  -2
 -16   2   5 -139.50 51.4084   1
 -10   2  20 553.414 68.4507  -2
 -15   2   5 553.414 68.4507   1
  -9   2  18 37.9354 28.6486  -2
 -14   2   5 37.9354 28.6486   1
  -9   2  17 664.435 53.3645  -2
 -13   2   5 664.435 53.3645   1
  -8   2  15 47.2389 19.7578  -2
 -12   2   5 47.2389 19.7578   1
  -8   2  14 1431.23 75.0910  -2
 -11   2   5 1431.23 75.0910   1
 -10   2   5 -0.6182 4.43932   1
  -7   2  11 446.745 22.4984  -2
  -9   2   5 446.745 22.4984   1
  -8   2   5 19.6727 3.67572   1
  -6   2   8 1979.89 83.7550  -2
  -7   2   5 1979.89 83.7550   1
  -6   2   5 144.920 7.74016   1
  -5   2   5 299.121 11.5164  -2
  -5   2   5 299.121 11.5164   1
  -4   2   5 21.2991 1.97520   1
  -4   2   2 1354.89 46.4901  -2
  -3   2   5 1354.89 46.4901   1
  -2   2   5 24.6229 1.87146   1
   3   2   1 2711.34 97.6160  -2
  -1   2   5 2711.34 97.6160   1
   0   2   5 470.695 17.7494   1
   2   2   4 1691.91 70.6161  -2
   1   2   5 1691.91 70.6161   1
   2   2   5 6.99741 1.27859   1
   1   2   7 2233.80 113.193  -2
   3   2   5 2233.80 113.193   1
   4   2   5 236.853 10.6844   1
   0   2  10 2398.14 129.455  -2
   5   2   5 2398.14 129.455   1
   0   2  11 60.1861 11.5933  -2
   6   2   5 60.1861 11.5933   1
  -1   2  13 1461.42 68.1323  -2
   7   2   5 1461.42 68.1323   1
  -1   2  14 6.38385 7.91203  -2
   8   2   5 6.38385 7.91203   1
  -2   2  16 409.498 23.7265  -2
   9   2   5 409.498 23.7265   1
  -2   2  17 24.7773 10.5431  -2
  10   2   5 24.7773 10.5431   1
  -3   2  19 1696.49 89.6447  -2
  11   2   5 1696.49 89.6447   1
  -3   2  20 45.3249 16.8680  -2
  12   2   5 45.3249 16.8680   1
  -4   2  22 122.530 24.1009  -2
  13   2   5 122.530 24.1009   1
  -4   2  23 -28.143 18.9527  -2
  14   2   5 -28.143 18.9527   1
 -10   3  21 12.0347 42.9464  -2
 -16   3   5 12.0347 42.9464   1
 -10   3  20 715.316 60.3248  -2
 -15   3   5 715.316 60.3248   1
  -9   3  18 95.1749 30.7616  -2
 -14   3   5 95.1749 30.7616   1
  -9   3  17 281.745 32.8388  -2
 -13   3   5 281.745 32.8388   1
  -8   3  15 -28.999 30.9369  -2
 -12   3   5 -28.999 30.9369   1
  -8   3  14 753.125 45.6531  -2
 -11   3   5 753.125 45.6531   1
 -10   3   5 222.269 14.5468   1
  -7   3  11 2047.43 103.439  -2
  -9   3   5 2047.43 103.439   1
  -8   3   5 15.6120 3.73479   1
  -6   3   8 164.024 8.42712  -2
  -7   3   5 164.024 8.42712   1
  -6   3   5 16.3722 2.57023   1
  -5   3   5 3886.89 137.706  -2
  -5   3   5 3886.89 137.706   1
  -4   3   5 328.942 11.2484   1
  -4   3   2 3159.79 97.4739  -2
  -3   3   5 3159.79 97.4739   1
  -2   3   5 172.000 6.08211   1
   3   3   1 673.041 23.4176  -2
  -1   3   5 673.041 23.4176   1
   0   3   5 6.64142 1.42620   1
   2   3   4 3542.15 145.425  -2
   1   3   5 3542.15 145.425   1
   2   3   5 147.246 6.42507   1
   1   3   7 1837.59 91.0963  -2
   3   3   5 1837.59 91.0963   1
   4   3   5 299.720 13.0406   1
   0   3  10 894.274 46.3439  -2
   5   3   5 894.274 46.3439   1
   0   3  11 465.830 29.1115  -2
   6   3   5 465.830 29.1115   1
  -1   3  13 1298.19 66.8015  -2
   7   3   5 1298.19 66.8015   1
  -1   3  14 68.1322 10.4899  -2
   8   3   5 68.1322 10.4899   1
  -2   3  16 1303.25 67.0409  -2
   9   3   5 1303.25 67.0409   1
  -2   3  17 9.71253 11.5274  -2
  10   3   5 9.71253 11.5274   1
  -3   3  19 30.8658 18.6274  -2
  11   3   5 30.8658 18.6274   1
  -3   3  20 108.093 19.9227  -2
  12   3   5 108.093 19.9227   1
  -4   3  22 552.772 57.9596  -2
  13   3   5 552.772 57.9596   1
  -4   3  23 -18.737 23.6074  -2
  14   3   5 -18.737 23.6074   1
 -10   4  20 414.766 44.2539  -2
 -15   4   5 414.766 44.2539   1
  -9   4  18 39.2555 28.5110  -2
 -14   4   5 39.2555 28.5110   1
  -9   4  17 518.119 45.5363  -2
 -13   4   5 518.119 45.5363   1
  -8   4  15 383.959 47.7915  -2
 -12   4   5 383.959 47.7915   1
  -8   4  14 787.812 58.7636  -2
 -11   4   5 787.812 58.7636   1
 -10   4   5 -3.2094 4.82674   1
  -7   4  11 421.956 22.0073  -2
  -9   4   5 421.956 22.0073   1
  -8   4   5 87.2267 5.83999   1
  -6   4   8 1838.95 71.2657  -2
  -7   4   5 1838.95 71.2657   1
  -6   4   5 270.509 12.0345   1
  -5   4   5 627.674 22.3347  -2
  -5   4   5 627.674 22.3347   1
  -4   4   5 2.38525 1.36823   1
  -4   4   2 1135.60 35.3800  -2
  -3   4   5 1135.60 35.3800   1
  -2   4   5 343.811 11.4621   1
   3   4   1 2065.84 63.2071  -2
  -1   4   5 2065.84 63.2071   1
   0   4   5 90.9190 4.11057   1
   2   4   4 1550.47 58.3364  -2
   1   4   5 1550.47 58.3364   1
   2   4   5 15.1025 2.19250   1
   1   4   7 1811.52 90.0530  -2
   3   4   5 1811.52 90.0530   1
   4   4   5 293.703 15.0365   1
   0   4  10 1357.87 69.3211  -2
   5   4   5 1357.87 69.3211   1
   0   4  11 198.250 15.5059  -2
   6   4   5 198.250 15.5059   1
  -1   4  13 1271.09 71.0735  -2
   7   4   5 1271.09 71.0735   1
  -1   4  14 152.573 13.7419  -2
   8   4   5 152.573 13.7419   1
  -2   4  16 266.135 23.7458  -2
   9   4   5 266.135 23.7458   1
  -2   4  17 142.400 19.4377  -2
  10   4   5 142.400 19.4377   1
  -3   4  19 1202.49 73.3227  -2
  11   4   5 1202.49 73.3227   1
  -3   4  20 141.205 21.0722  -2
  12   4   5 141.205 21.0722   1
  -4   4  22 -28.717 30.7420  -2
  13   4   5 -28.717 30.7420   1
  -4   4  23 19.9781 23.0194  -2
  14   4   5 19.9781 23.0194   1
 -10   5  20 506.229 48.3020  -2
 -15   5   5 506.229 48.3020   1
  -9   5  18 85.1814 31.8882  -2
 -14   5   5 85.1814 31.8882   1
  -9   5  17 211.804 31.2408  -2
 -13   5   5 211.804 31.2408   1
  -8   5  15 79.6170 31.4055  -2
 -12   5   5 79.6170 31.4055   1
  -8   5  14 469.740 33.0573  -2
 -11   5   5 469.740 33.0573   1
 -10   5   5 242.941 16.1404   1
  -7   5  11 1252.14 74.9082  -2
  -9   5   5 1252.14 74.9082   1
  -8   5   5 15.3758 4.33872   1
  -6   5   8 131.720 7.19312  -2
  -7   5   5 131.720 7.19312   1
  -6   5   5 253.045 10.0120   1
  -5   5   5 2036.89 68.5286  -2
  -5   5   5 2036.89 68.5286   1
  -4   5   5 526.078 17.1233   1
  -4   5   2 2141.25 65.6187  -2
  -3   5   5 2141.25 65.6187   1
  -2   5   5 85.4714 4.15978   1
   3   5   1 567.847 19.7704  -2
  -1   5   5 567.847 19.7704   1
   0   5   5 150.560 6.64071   1
   2   5   4 2562.67 95.5985  -2
   1   5   5 2562.67 95.5985   1
   2   5   5 863.775 35.5849   1
   1   5   7 1262.60 63.7529  -2
   3   5   5 1262.60 63.7529   1
   1   5   8 73.9713 22.1973  -2
   4   5   5 73.9713 22.1973   1
   0   5  10 661.513 35.3075  -2
   5   5   5 661.513 35.3075   1
   0   5  11 256.471 16.8834  -2
   6   5   5 256.471 16.8834   1
  -1   5  13 1177.38 65.6160  -2
   7   5   5 1177.38 65.6160   1
  -1   5  14 366.765 27.6211  -2
   8   5   5 366.765 27.6211   1
  -2   5  16 837.502 52.3790  -2
   9   5   5 837.502 52.3790   1
  -2   5  17 202.533 21.5138  -2
  10   5   5 202.533 21.5138   1
  -3   5  19 61.5735 20.6971  -2
  11   5   5 61.5735 20.6971   1
  -3   5  20 88.8433 20.0384  -2
  12   5   5 88.8433 20.0384   1
  -4   5  22 568.344 59.1078  -2
  13   5   5 568.344 59.1078   1
  -4   5  23 110.771 32.9886  -2
  14   5   5 110.771 32.9886   1
 -15   6   5 137.585 27.0318   1
  -9   6  18 243.695 35.6085  -2
 -14   6   5 243.695 35.6085   1
  -9   6  17 303.403 34.2175  -2
 -13   6   5 303.403 34.2175   1
  -8   6  15 107.107 27.8739  -2
 -12   6   5 107.107 27.8739   1
  -8   6  14 592.822 46.3057  -2
 -11   6   5 592.822 46.3057   1
 -10   6   5 -0.0993 6.47828   1
  -7   6  11 232.804 17.3990  -2
  -9   6   5 232.804 17.3990   1
  -8   6   5 469.108 23.7467   1
  -6   6   8 930.613 37.2503  -2
  -7   6   5 930.613 37.2503   1
  -6   6   5 201.502 10.7049   1
  -5   6   5 249.733 11.3608  -2
  -5   6   5 249.733 11.3608   1
  -4   6   5 26.5092 2.82187   1
  -4   6   2 640.564 21.2536  -2
  -3   6   5 640.564 21.2536   1
  -2   6   5 264.195 10.1436   1
   3   6   1 1143.19 40.9323  -2
  -1   6   5 1143.19 40.9323   1
   0   6   5 489.231 18.3858   1
   2   6   4 1125.66 54.4892  -2
   1   6   5 1125.66 54.4892   1
   2   6   5 -0.3258 2.21739   1
   1   6   7 1067.25 43.6914  -2
   3   6   5 1067.25 43.6914   1
   1   6   8 684.961 79.3684  -2
   4   6   5 684.961 79.3684   1
   0   6  10 965.272 50.7806  -2
   5   6   5 965.272 50.7806   1
   0   6  11 616.257 39.2954  -2
   6   6   5 616.257 39.2954   1
  -1   6  13 649.064 40.4816  -2
   7   6   5 649.064 40.4816   1
  -1   6  14 163.313 17.9692  -2
   8   6   5 163.313 17.9692   1
  -2   6  16 116.244 19.1097  -2
   9   6   5 116.244 19.1097   1
  -2   6  17 263.363 23.9658  -2
  10   6   5 263.363 23.9658   1
  -3   6  19 749.969 51.3014  -2
  11   6   5 749.969 51.3014   1
  -3   6  20 203.027 25.2723  -2
  12   6   5 203.027 25.2723   1
  -4   6  22 53.7555 54.4788  -2
  13   6   5 53.7555 54.4788   1
  -9   7  18 196.319 46.0836  -2
 -14   7   5 196.319 46.0836   1
  -9   7  17 154.252 37.3098  -2
 -13   7   5 154.252 37.3098   1
  -8   7  15 72.4420 37.3185  -2
 -12   7   5 72.4420 37.3185   1
  -8   7  14 177.226 21.2894  -2
 -11   7   5 177.226 21.2894   1
 -10   7   5 431.759 25.6697   1
  -7   7  11 1054.98 63.4160  -2
  -9   7   5 1054.98 63.4160   1
  -8   7   5 49.6479 6.41762   1
  -6   7   8 88.2639 7.97931  -2
  -7   7   5 88.2639 7.97931   1
  -6   7   5 142.272 8.43888   1
  -5   7   5 1494.96 61.0690  -2
  -5   7   5 1494.96 61.0690   1
  -4   7   5 885.528 32.1157   1
  -4   7   2 1078.94 34.9030  -2
  -3   7   5 1078.94 34.9030   1
  -2   7   5 126.182 5.85015   1
   3   7   1 242.566 9.66967  -2
  -1   7   5 242.566 9.66967   1
   0   7   5 169.461 7.33281   1
   2   7   4 1448.90 62.3102  -2
   1   7   5 1448.90 62.3102   1
   2   7   5 836.974 32.1514   1
   1   7   7 670.333 26.3245  -2
   3   7   5 670.333 26.3245   1
   1   7   8 123.448 12.3072  -2
   4   7   5 123.448 12.3072   1
   0   7  10 311.013 17.9985  -2
   5   7   5 311.013 17.9985   1
   0   7  11 351.204 25.0543  -2
   6   7   5 351.204 25.0543   1
  -1   7  13 253.716 19.8905  -2
   7   7   5 253.716 19.8905   1
  -1   7  14 422.942 31.2263  -2
   8   7   5 422.942 31.2263   1
  -2   7  16 552.464 38.6748  -2
   9   7   5 552.464 38.6748   1
  -2   7  17 152.766 20.5312  -2
  10   7   5 152.766 20.5312   1
  -3   7  19 -47.304 23.9901  -2
  11   7   5 -47.304 23.9901   1
  -3   7  20 121.196 26.7353  -2
  12   7   5 121.196 26.7353   1
  13   7   5 89.3195 24.5307   1
  -9   8  17 216.294 41.8224  -2
 -13   8   5 216.294 41.8224   1
  -8   8  15 334.965 49.0990  -2
 -12   8   5 334.965 49.0990   1
  -8   8  14 251.039 30.6279  -2
 -11   8   5 251.039 30.6279   1
 -10   8   5 -10.875 7.75419   1
  -7   8  11 143.280 15.0731  -2
  -9   8   5 143.280 15.0731   1
  -8   8   5 251.769 14.7925   1
  -6   8   8 545.246 23.9997  -2
  -7   8   5 545.246 23.9997   1
  -6   8   5 368.008 20.5600   1
  -5   8   5 82.5313 6.67226  -2
  -5   8   5 82.5313 6.67226   1
  -4   8   5 -1.9510 2.24368   1
  -4   8   2 451.706 16.2083  -2
  -3   8   5 451.706 16.2083   1
  -2   8   5 377.998 15.2889   1
   3   8   1 788.653 28.9128  -2
  -1   8   5 788.653 28.9128   1
   0   8   5 715.393 24.9258   1
   2   8   4 613.887 25.9999  -2
   1   8   5 613.887 25.9999   1
   2   8   5 65.2086 28.5370  -2
   2   8   5 65.2086 28.5370   1
   1   8   7 541.617 25.6575  -2
   3   8   5 541.617 25.6575   1
   1   8   8 1101.21 82.4347  -2
   4   8   5 1101.21 82.4347   1
   0   8  10 361.585 21.9448  -2
   5   8   5 361.585 21.9448   1
   0   8  11 488.879 36.8677  -2
   6   8   5 488.879 36.8677   1
  -1   8  13 428.926 36.1656  -2
   7   8   5 428.926 36.1656   1
  -1   8  14 205.461 21.6922  -2
   8   8   5 205.461 21.6922   1
  -2   8  16 61.1851 21.8401  -2
   9   8   5 61.1851 21.8401   1
  -2   8  17 210.748 26.4941  -2
  10   8   5 210.748 26.4941   1
  -3   8  19 272.275 38.2288  -2
  11   8   5 272.275 38.2288   1
  -3   8  20 232.626 30.7288  -2
  12   8   5 232.626 30.7288   1
  -9   9  17 20.1899 35.2453  -2
 -13   9   5 20.1899 35.2453   1
  -8   9  15 176.051 43.4077  -2
 -12   9   5 176.051 43.4077   1
  -8   9  14 167.158 24.5828  -2
 -11   9   5 167.158 24.5828   1
 -10   9   5 348.040 25.6372   1
  -7   9  11 401.593 30.3157  -2
  -9   9   5 401.593 30.3157   1
  -8   9   5 214.002 14.7722   1
  -6   9   8 3.52595 7.15731  -2
  -7   9   5 3.52595 7.15731   1
  -6   9   5 191.428 12.4277   1
  -5   9   5 461.475 20.9325  -2
  -5   9   5 461.475 20.9325   1
  -4   9   5 902.673 32.8900   1
  -4   9   2 721.402 28.2256  -2
  -3   9   5 721.402 28.2256   1
  -2   9   5 149.182 8.43224   1
   3   9   1 187.670 9.97973  -2
  -1   9   5 187.670 9.97973   1
   0   9   5 191.111 9.91785   1
   2   9   4 409.992 20.1319  -2
   1   9   5 409.992 20.1319   1
   2   9   5 1729.41 191.097  -2
   2   9   5 1729.41 191.097   1
   1   9   7 469.401 23.1163  -2
   3   9   5 469.401 23.1163   1
   1   9   8 126.813 15.3498  -2
   4   9   5 126.813 15.3498   1
   0   9  10 108.630 10.8989  -2
   5   9   5 108.630 10.8989   1
   0   9  11 427.385 31.6908  -2
   6   9   5 427.385 31.6908   1
  -1   9  13 115.202 18.8537  -2
   7   9   5 115.202 18.8537   1
  -1   9  14 463.076 40.6081  -2
   8   9   5 463.076 40.6081   1
  -2   9  16 323.872 34.6603  -2
   9   9   5 323.872 34.6603   1
  -2   9  17 142.265 25.2828  -2
  10   9   5 142.265 25.2828   1
  -3   9  19 -69.730 43.6373  -2
  11   9   5 -69.730 43.6373   1
  -8  10  15 370.893 52.8829  -2
 -12  10   5 370.893 52.8829   1
  -8  10  14 140.880 27.3997  -2
 -11  10   5 140.880 27.3997   1
 -10  10   5 -16.931 10.5709   1
  -7  10  11 43.2850 15.9791  -2
  -9  10   5 43.2850 15.9791   1
  -8  10   5 399.435 20.5667   1
  -6  10   8 216.268 14.2144  -2
  -7  10   5 216.268 14.2144   1
  -6  10   5 335.585 16.6084   1
  -5  10   5 14.3386 5.52437  -2
  -5  10   5 14.3386 5.52437   1
  -4  10   5 5.46094 4.70110   1
  -4  10   2 171.196 9.24823  -2
  -3  10   5 171.196 9.24823   1
  -2  10   5 477.603 20.5375   1
   3  10   1 247.503 12.1551  -2
  -1  10   5 247.503 12.1551   1
   3  10   2 1261.23 144.560  -2
   0  10   5 1261.23 144.560   1
   2  10   4 107.195 8.81577  -2
   1  10   5 107.195 8.81577   1
   2  10   5 29.5065 35.2354  -2
   2  10   5 29.5065 35.2354   1
   1  10   7 360.888 19.4435  -2
   3  10   5 360.888 19.4435   1
   1  10   8 814.786 44.5739  -2
   4  10   5 814.786 44.5739   1
   0  10  10 199.010 16.5513  -2
   5  10   5 199.010 16.5513   1
   0  10  11 582.399 41.4619  -2
   6  10   5 582.399 41.4619   1
  -1  10  13 91.8662 16.0192  -2
   7  10   5 91.8662 16.0192   1
  -1  10  14 228.619 23.4793  -2
   8  10   5 228.619 23.4793   1
  -2  10  16 11.9233 25.0831  -2
   9  10   5 11.9233 25.0831   1
  -2  10  17 321.145 36.6108  -2
  10  10   5 321.145 36.6108   1
  11  10   5 159.829 44.8630   1
  -8  11  14 48.8015 25.5903  -2
 -11  11   5 48.8015 25.5903   1
  -7  11  12 592.088 92.6681  -2
 -10  11   5 592.088 92.6681   1
  -7  11  11 100.475 18.7494  -2
  -9  11   5 100.475 18.7494   1
  -8  11   5 129.490 11.8811   1
  -6  11   8 20.5484 7.96801  -2
  -7  11   5 20.5484 7.96801   1
  -6  11   5 146.259 10.5036   1
  -5  11   5 301.823 16.2235  -2
  -5  11   5 301.823 16.2235   1
  -4  11   5 1035.32 43.2562   1
  -4  11   2 216.348 12.6386  -2
  -3  11   5 216.348 12.6386   1
  -2  11   5 154.658 9.42192   1
   3  11   1 31.5558 5.75647  -2
  -1  11   5 31.5558 5.75647   1
   3  11   2 328.102 58.5046  -2
   0  11   5 328.102 58.5046   1
   2  11   4 180.876 10.6606  -2
   1  11   5 180.876 10.6606   1
   2  11   5 1499.42 112.975  -2
   2  11   5 1499.42 112.975   1
   1  11   7 113.335 11.4657  -2
   3  11   5 113.335 11.4657   1
   1  11   8 73.7244 12.7753  -2
   4  11   5 73.7244 12.7753   1
   0  11  10 77.7493 13.2108  -2
   5  11   5 77.7493 13.2108   1
   0  11  11 424.844 33.8763  -2
   6  11   5 424.844 33.8763   1
  -1  11  13 11.8773 16.1837  -2
   7  11   5 11.8773 16.1837   1
  -1  11  14 423.500 33.5750  -2
   8  11   5 423.500 33.5750   1
  -2  11  16 120.739 23.1252  -2
   9  11   5 120.739 23.1252   1
 -10  12   5 9.56935 9.80368   1
  -7  12  11 24.0341 13.7695  -2
  -9  12   5 24.0341 13.7695   1
  -8  12   5 229.662 16.1707   1
  -6  12   8 37.5157 9.70800  -2
  -7  12   5 37.5157 9.70800   1
  -6  12   5 347.979 18.0092   1
  -5  12   5 -7.6199 6.53565  -2
  -5  12   5 -7.6199 6.53565   1
  -4  12   5 14.4280 6.36496   1
  -4  12   2 26.5833 7.34503  -2
  -3  12   5 26.5833 7.34503   1
  -2  12   5 421.973 19.7156   1
   3  12   1 107.912 8.33121  -2
  -1  12   5 107.912 8.33121   1
   0  12   5 414.046 19.6162   1
   2  12   4 44.4401 7.46082  -2
   1  12   5 44.4401 7.46082   1
   2  12   5 0.95613 13.2284  -2
   2  12   5 0.95613 13.2284   1
   1  12   7 82.7847 11.9370  -2
   3  12   5 82.7847 11.9370   1
   1  12   8 841.987 48.2522  -2
   4  12   5 841.987 48.2522   1
   0  12  10 67.9040 14.2427  -2
   5  12   5 67.9040 14.2427   1
   0  12  11 375.720 28.6647  -2
   6  12   5 375.720 28.6647   1
  -1  12  13 -1.9610 17.3610  -2
   7  12   5 -1.9610 17.3610   1
  -1  12  14 289.847 28.6517  -2
   8  12   5 289.847 28.6517   1
  -8  13   5 103.568 13.2512   1
  -6  13   8 -4.8340 10.2190  -2
  -7  13   5 -4.8340 10.2190   1
  -6  13   5 78.6960 9.45573   1
  -5  13   5 57.6801 9.70205  -2
  -5  13   5 57.6801 9.70205   1
  -4  13   5 675.452 31.8899   1
  -4  13   2 86.0328 10.4667  -2
  -3  13   5 86.0328 10.4667   1
  -2  13   5 131.476 10.3672   1
   3  13   1 58.2865 9.32753  -2
  -1  13   5 58.2865 9.32753   1
   0  13   5 296.919 16.2316   1
   2  13   4 36.7943 9.74273  -2
   1  13   5 36.7943 9.74273   1
   2  13   5 746.969 51.0157  -2
   2  13   5 746.969 51.0157   1
   1  13   7 57.7938 13.3886  -2
   3  13   5 57.7938 13.3886   1
   1  13   8 187.247 21.2215  -2
   4  13   5 187.247 21.2215   1
   0  13  10 28.6120 14.6945  -2
   5  13   5 28.6120 14.6945   1
   0  13  11 622.668 40.3461  -2
   6  13   5 622.668 40.3461   1
   7  13   5 -7.4808 11.1338   1
  -6  14   5 212.210 16.2900   1
  -5  14   5 4.26604 8.41762  -2
  -5  14   5 4.26604 8.41762   1
  -4  14   5 6.27243 7.84540   1
  -4  14   2 -2.2975 11.2771  -2
  -3  14   5 -2.2975 11.2771   1
  -2  14   5 372.907 22.8279   1
   3  14   1 20.9912 10.5204  -2
  -1  14   5 20.9912 10.5204   1
   3  14   2 528.364 63.7587  -2
   0  14   5 528.364 63.7587   1
   2  14   4 61.9410 10.7576  -2
   1  14   5 61.9410 10.7576   1
   2  14   5 12.9562 17.2991  -2
   2  14   5 12.9562 17.2991   1
   1  14   7 -1.7045 13.0998  -2
   3  14   5 -1.7045 13.0998   1
   1  14   8 573.109 38.1957  -2
   4  14   5 573.109 38.1957   1
 -11   0  21 403.762 84.9515  -2
 -16   0   6 403.762 84.9515   1
 -10   0  19 -11.240 58.6651  -2
 -15   0   6 -11.240 58.6651   1
 -10   0  18 1059.77 142.824  -2
 -14   0   6 1059.77 142.824   1
  -9   0  16 30.9247 35.9972  -2
 -13   0   6 30.9247 35.9972   1
  -9   0  15 693.867 64.9207  -2
 -12   0   6 693.867 64.9207   1
 -11   0   6 8.00199 11.1561   1
  -8   0  12 950.648 108.323  -2
 -10   0   6 950.648 108.323   1
  -9   0   6 -4.2956 5.79639   1
  -7   0   9 2926.54 184.998  -2
  -8   0   6 2926.54 184.998   1
  -7   0   6 -7.0906 4.43718   1
  -6   0   6 412.780 22.1301  -2
  -6   0   6 412.780 22.1301   1
  -5   0   6 -0.8502 1.94680   1
  -5   0   3 5081.95 277.913  -2
  -4   0   6 5081.95 277.913   1
  -3   0   6 2.26484 1.30527   1
   4   0   0 3827.59 203.626  -2
  -2   0   6 3827.59 203.626   1
  -1   0   6 1.40232 1.67194   1
   3   0   3 2232.08 126.207  -2
   0   0   6 2232.08 126.207   1
   1   0   6 3.57624 1.66035   1
   2   0   6 3502.86 301.612  -2
   2   0   6 3502.86 301.612   1
   3   0   6 2.46244 1.99309   1
   1   0   9 1488.50 186.659  -2
   4   0   6 1488.50 186.659   1
   1   0  10 1.93054 19.3271  -2
   5   0   6 1.93054 19.3271   1
   0   0  12 809.284 55.0860  -2
   6   0   6 809.284 55.0860   1
   0   0  13 -2.0042 10.2154  -2
   7   0   6 -2.0042 10.2154   1
  -1   0  15 531.218 46.5680  -2
   8   0   6 531.218 46.5680   1
  -1   0  16 8.64405 12.9279  -2
   9   0   6 8.64405 12.9279   1
  -2   0  18 1537.80 101.170  -2
  10   0   6 1537.80 101.170   1
  -2   0  19 3.26673 16.2490  -2
  11   0   6 3.26673 16.2490   1
  -3   0  21 27.7781 23.4686  -2
  12   0   6 27.7781 23.4686   1
  -3   0  22 -18.072 27.1858  -2
  13   0   6 -18.072 27.1858   1
  -4   0  24 341.183 73.1336  -2
  14   0   6 341.183 73.1336   1
 -11   1  21 217.697 50.2476  -2
 -16   1   6 217.697 50.2476   1
 -10   1  19 -46.806 42.4596  -2
 -15   1   6 -46.806 42.4596   1
 -10   1  18 366.572 40.1246  -2
 -14   1   6 366.572 40.1246   1
  -9   1  16 14.4012 31.9021  -2
 -13   1   6 14.4012 31.9021   1
  -9   1  15 630.855 41.1514  -2
 -12   1   6 630.855 41.1514   1
 -11   1   6 10.4422 6.84562   1
  -8   1  12 1682.18 86.5021  -2
 -10   1   6 1682.18 86.5021   1
  -9   1   6 11.3282 4.42716   1
  -7   1   9 147.434 10.2120  -2
  -8   1   6 147.434 10.2120   1
  -7   1   6 3.73195 2.27081   1
  -6   1   6 2351.95 79.3424  -2
  -6   1   6 2351.95 79.3424   1
  -5   1   6 205.247 7.84267   1
  -5   1   3 2576.51 90.8653  -2
  -4   1   6 2576.51 90.8653   1
  -3   1   6 380.320 12.5710   1
   4   1   0 2011.69 69.3435  -2
  -2   1   6 2011.69 69.3435   1
  -1   1   6 72.6280 4.10356   1
   3   1   3 5270.83 240.766  -2
   0   1   6 5270.83 240.766   1
   1   1   6 94.7091 4.39487   1
   2   1   6 3848.04 224.335  -2
   2   1   6 3848.04 224.335   1
   3   1   6 112.269 5.49990   1
   1   1   9 1559.80 104.146  -2
   4   1   6 1559.80 104.146   1
   1   1  10 94.7432 17.5889  -2
   5   1   6 94.7432 17.5889   1
   0   1  12 2599.86 119.293  -2
   6   1   6 2599.86 119.293   1
   0   1  13 55.7272 8.07742  -2
   7   1   6 55.7272 8.07742   1
  -1   1  15 1378.64 64.9395  -2
   8   1   6 1378.64 64.9395   1
  -1   1  16 21.6692 9.10804  -2
   9   1   6 21.6692 9.10804   1
  -2   1  18 160.051 16.0458  -2
  10   1   6 160.051 16.0458   1
  -2   1  19 30.7453 12.6656  -2
  11   1   6 30.7453 12.6656   1
  -3   1  21 1326.38 79.0955  -2
  12   1   6 1326.38 79.0955   1
  -3   1  22 22.7662 19.5917  -2
  13   1   6 22.7662 19.5917   1
  -4   1  24 108.555 57.3602  -2
  14   1   6 108.555 57.3602   1
 -11   2  21 463.687 64.0396  -2
 -16   2   6 463.687 64.0396   1
 -10   2  19 -21.382 40.4547  -2
 -15   2   6 -21.382 40.4547   1
 -10   2  18 870.031 67.6709  -2
 -14   2   6 870.031 67.6709   1
  -9   2  16 11.3892 39.2831  -2
 -13   2   6 11.3892 39.2831   1
  -9   2  15 258.500 37.5313  -2
 -12   2   6 258.500 37.5313   1
 -11   2   6 13.6556 6.68401   1
  -8   2  12 580.275 30.7904  -2
 -10   2   6 580.275 30.7904   1
  -9   2   6 34.1466 4.84924   1
  -7   2   9 2940.42 123.238  -2
  -8   2   6 2940.42 123.238   1
  -7   2   6 31.5707 4.67330   1
  -6   2   6 8.77404 3.17224  -2
  -6   2   6 8.77404 3.17224   1
  -5   2   6 0.39179 1.64514   1
  -5   2   3 2617.66 89.8903  -2
  -4   2   6 2617.66 89.8903   1
  -3   2   6 124.924 5.33010   1
   4   2   0 2561.71 92.4346  -2
  -2   2   6 2561.71 92.4346   1
  -1   2   6 194.591 7.48435   1
   3   2   3 825.704 37.7989  -2
   0   2   6 825.704 37.7989   1
   1   2   6 128.550 5.96894   1
   2   2   6 2412.43 134.312  -2
   2   2   6 2412.43 134.312   1
   3   2   6 38.3841 3.11318   1
   1   2   9 2067.00 102.630  -2
   4   2   6 2067.00 102.630   1
   1   2  10 75.8987 16.7287  -2
   5   2   6 75.8987 16.7287   1
   0   2  12 1151.64 57.9770  -2
   6   2   6 1151.64 57.9770   1
   0   2  13 21.3231 8.18255  -2
   7   2   6 21.3231 8.18255   1
  -1   2  15 911.550 48.9234  -2
   8   2   6 911.550 48.9234   1
  -1   2  16 28.7827 10.9463  -2
   9   2   6 28.7827 10.9463   1
  -2   2  18 1569.80 80.9293  -2
  10   2   6 1569.80 80.9293   1
  -2   2  19 56.1222 15.9744  -2
  11   2   6 56.1222 15.9744   1
  -3   2  21 43.1462 24.7976  -2
  12   2   6 43.1462 24.7976   1
  -3   2  22 26.0955 21.5352  -2
  13   2   6 26.0955 21.5352   1
  -4   2  24 404.243 79.2159  -2
  14   2   6 404.243 79.2159   1
 -16   3   6 172.932 31.0145   1
 -10   3  19 30.2715 28.8443  -2
 -15   3   6 30.2715 28.8443   1
 -10   3  18 214.438 30.9617  -2
 -14   3   6 214.438 30.9617   1
  -9   3  16 67.2090 39.4096  -2
 -13   3   6 67.2090 39.4096   1
  -9   3  15 741.412 57.0905  -2
 -12   3   6 741.412 57.0905   1
 -11   3   6 40.7748 9.91214   1
  -8   3  12 1130.43 66.8536  -2
 -10   3   6 1130.43 66.8536   1
  -9   3   6 -0.9455 3.59304   1
  -7   3   9 115.568 8.99002  -2
  -8   3   6 115.568 8.99002   1
  -7   3   6 -2.5031 2.30175   1
  -6   3   6 2114.37 75.7990  -2
  -6   3   6 2114.37 75.7990   1
  -5   3   6 184.510 8.40397   1
  -5   3   3 2244.97 84.4065  -2
  -4   3   6 2244.97 84.4065   1
  -3   3   6 101.646 4.32082   1
   4   3   0 987.426 34.0065  -2
  -2   3   6 987.426 34.0065   1
  -1   3   6 281.149 10.1022   1
   3   3   3 3095.49 115.711  -2
   0   3   6 3095.49 115.711   1
   1   3   6 755.140 30.6069   1
   2   3   6 3974.70 219.023  -2
   2   3   6 3974.70 219.023   1
   3   3   6 105.752 6.00898   1
   1   3   9 1403.42 64.6977  -2
   4   3   6 1403.42 64.6977   1
   1   3  10 252.215 28.7239  -2
   5   3   6 252.215 28.7239   1
   0   3  12 1588.97 86.2663  -2
   6   3   6 1588.97 86.2663   1
   0   3  13 175.569 13.6709  -2
   7   3   6 175.569 13.6709   1
  -1   3  15 1482.71 75.8286  -2
   8   3   6 1482.71 75.8286   1
  -1   3  16 67.4661 11.6395  -2
   9   3   6 67.4661 11.6395   1
  -2   3  18 68.3289 18.1407  -2
  10   3   6 68.3289 18.1407   1
  -2   3  19 63.7985 16.8347  -2
  11   3   6 63.7985 16.8347   1
  -3   3  21 1090.12 92.9241  -2
  12   3   6 1090.12 92.9241   1
  -3   3  22 52.1900 23.7003  -2
  13   3   6 52.1900 23.7003   1
  -4   3  24 101.412 39.2385  -2
  14   3   6 101.412 39.2385   1
 -10   4  19 38.9965 32.8164  -2
 -15   4   6 38.9965 32.8164   1
 -10   4  18 632.479 52.8882  -2
 -14   4   6 632.479 52.8882   1
  -9   4  16 176.363 39.6835  -2
 -13   4   6 176.363 39.6835   1
  -9   4  15 495.819 41.6727  -2
 -12   4   6 495.819 41.6727   1
 -11   4   6 16.7361 8.91303   1
  -8   4  12 591.280 38.4222  -2
 -10   4   6 591.280 38.4222   1
  -9   4   6 210.580 12.9081   1
  -7   4   9 2224.09 86.1505  -2
  -8   4   6 2224.09 86.1505   1
  -7   4   6 193.835 9.70260   1
  -6   4   6 13.3378 3.30235  -2
  -6   4   6 13.3378 3.30235   1
  -5   4   6 128.777 7.29172   1
  -5   4   3 2208.77 84.0753  -2
  -4   4   6 2208.77 84.0753   1
  -3   4   6 368.280 12.3837   1
   4   4   0 2506.25 80.0473  -2
  -2   4   6 2506.25 80.0473   1
  -1   4   6 19.8277 1.85345   1
   3   4   3 500.418 20.8555  -2
   0   4   6 500.418 20.8555   1
   1   4   6 11.3416 2.08912   1
   2   4   6 884.293 39.8474  -2
   2   4   6 884.293 39.8474   1
   3   4   6 336.636 16.3941   1
   1   4   9 1044.35 49.1558  -2
   4   4   6 1044.35 49.1558   1
   1   4  10 26.7929 9.75535  -2
   5   4   6 26.7929 9.75535   1
   0   4  12 436.051 25.2526  -2
   6   4   6 436.051 25.2526   1
   0   4  13 33.9438 8.45200  -2
   7   4   6 33.9438 8.45200   1
  -1   4  15 532.536 30.9615  -2
   8   4   6 532.536 30.9615   1
  -1   4  16 189.737 19.5884  -2
   9   4   6 189.737 19.5884   1
  -2   4  18 1154.58 70.4439  -2
  10   4   6 1154.58 70.4439   1
  -2   4  19 178.650 21.7674  -2
  11   4   6 178.650 21.7674   1
  -3   4  21 54.1345 31.8885  -2
  12   4   6 54.1345 31.8885   1
  -3   4  22 1.13448 22.1187  -2
  13   4   6 1.13448 22.1187   1
  14   4   6 132.328 19.8914   1
 -10   5  19 76.9905 33.5274  -2
 -15   5   6 76.9905 33.5274   1
 -10   5  18 187.252 30.8333  -2
 -14   5   6 187.252 30.8333   1
  -9   5  16 208.842 40.0310  -2
 -13   5   6 208.842 40.0310   1
  -9   5  15 323.417 33.1260  -2
 -12   5   6 323.417 33.1260   1
 -11   5   6 141.319 14.3286   1
  -8   5  12 1074.72 67.0636  -2
 -10   5   6 1074.72 67.0636   1
  -9   5   6 48.2929 8.52909   1
  -7   5   9 56.4902 6.78042  -2
  -8   5   6 56.4902 6.78042   1
  -7   5   6 46.7749 4.53891   1
  -6   5   6 875.178 32.7253  -2
  -6   5   6 875.178 32.7253   1
  -5   5   6 450.779 16.5319   1
  -5   5   3 1510.45 47.0349  -2
  -4   5   6 1510.45 47.0349   1
  -3   5   6 90.1393 4.30432   1
   4   5   0 885.233 34.0920  -2
  -2   5   6 885.233 34.0920   1
  -1   5   6 262.873 10.6077   1
   3   5   3 1292.51 51.9760  -2
   0   5   6 1292.51 51.9760   1
   1   5   6 869.369 35.3858   1
   2   5   6 2301.00 93.3335  -2
   2   5   6 2301.00 93.3335   1
   2   5   7 21.3666 9.74620  -2
   3   5   6 21.3666 9.74620   1
   1   5   9 1267.47 64.0053  -2
   4   5   6 1267.47 64.0053   1
   1   5  10 569.574 35.0116  -2
   5   5   6 569.574 35.0116   1
   0   5  12 1966.69 107.694  -2
   6   5   6 1966.69 107.694   1
   0   5  13 230.725 16.3614  -2
   7   5   6 230.725 16.3614   1
  -1   5  15 682.100 43.9798  -2
   8   5   6 682.100 43.9798   1
  -1   5  16 170.720 18.6934  -2
   9   5   6 170.720 18.6934   1
  -2   5  18 67.8444 19.2585  -2
  10   5   6 67.8444 19.2585   1
  -2   5  19 116.956 19.7586  -2
  11   5   6 116.956 19.7586   1
  -3   5  21 981.851 85.7644  -2
  12   5   6 981.851 85.7644   1
  -3   5  22 144.552 33.1184  -2
  13   5   6 144.552 33.1184   1
 -10   6  19 310.382 42.6274  -2
 -15   6   6 310.382 42.6274   1
 -10   6  18 463.615 45.6879  -2
 -14   6   6 463.615 45.6879   1
  -9   6  16 165.708 39.2049  -2
 -13   6   6 165.708 39.2049   1
  -9   6  15 211.436 27.6261  -2
 -12   6   6 211.436 27.6261   1
 -11   6   6 7.75647 8.36251   1
  -8   6  12 244.037 20.6484  -2
 -10   6   6 244.037 20.6484   1
  -9   6   6 520.807 31.5535   1
  -7   6   9 1178.99 48.1482  -2
  -8   6   6 1178.99 48.1482   1
  -7   6   6 200.523 10.8786   1
  -6   6   6 -2.9749 3.15274  -2
  -6   6   6 -2.9749 3.15274   1
  -5   6   6 10.1380 2.63758   1
  -5   6   3 1567.52 58.5245  -2
  -4   6   6 1567.52 58.5245   1
  -3   6   6 432.353 15.3117   1
   4   6   0 1761.31 67.3549  -2
  -2   6   6 1761.31 67.3549   1
  -1   6   6 462.863 17.4020   1
   3   6   3 305.775 14.1184  -2
   0   6   6 305.775 14.1184   1
   1   6   6 10.9976 1.76858   1
   2   6   6 1114.06 46.1437  -2
   2   6   6 1114.06 46.1437   1
   2   6   7 961.395 107.148  -2
   3   6   6 961.395 107.148   1
   1   6   9 859.299 45.0580  -2
   4   6   6 859.299 45.0580   1
   1   6  10 281.988 24.5823  -2
   5   6   6 281.988 24.5823   1
   0   6  12 267.329 20.9462  -2
   6   6   6 267.329 20.9462   1
   0   6  13 438.714 33.4762  -2
   7   6   6 438.714 33.4762   1
  -1   6  15 483.047 37.2539  -2
   8   6   6 483.047 37.2539   1
  -1   6  16 230.876 22.9238  -2
   9   6   6 230.876 22.9238   1
  -2   6  18 744.215 50.0647  -2
  10   6   6 744.215 50.0647   1
  -2   6  19 216.658 24.3117  -2
  11   6   6 216.658 24.3117   1
  -3   6  21 -29.385 39.9244  -2
  12   6   6 -29.385 39.9244   1
  -3   6  22 89.3520 29.8039  -2
  13   6   6 89.3520 29.8039   1
 -10   7  18 118.664 26.9950  -2
 -14   7   6 118.664 26.9950   1
  -9   7  16 243.086 35.3775  -2
 -13   7   6 243.086 35.3775   1
  -9   7  15 258.456 28.9645  -2
 -12   7   6 258.456 28.9645   1
 -11   7   6 192.972 17.9086   1
  -8   7  12 651.282 43.9283  -2
 -10   7   6 651.282 43.9283   1
  -9   7   6 87.6169 10.8725   1
  -7   7   9 140.756 9.16333  -2
  -8   7   6 140.756 9.16333   1
  -7   7   6 187.442 10.4258   1
  -6   7   6 1685.10 65.0453  -2
  -6   7   6 1685.10 65.0453   1
  -5   7   6 516.236 19.1016   1
  -5   7   3 567.928 21.3460  -2
  -4   7   6 567.928 21.3460   1
  -3   7   6 174.575 7.57514   1
   4   7   0 549.853 19.3905  -2
  -2   7   6 549.853 19.3905   1
  -1   7   6 524.354 18.5965   1
   3   7   3 897.983 35.2402  -2
   0   7   6 897.983 35.2402   1
   1   7   6 943.577 35.2251   1
   2   7   6 970.266 43.8784  -2
   2   7   6 970.266 43.8784   1
   2   7   7 54.0824 26.3878  -2
   3   7   6 54.0824 26.3878   1
   1   7   9 685.118 35.5219  -2
   4   7   6 685.118 35.5219   1
   1   7  10 753.607 47.3048  -2
   5   7   6 753.607 47.3048   1
   0   7  12 457.354 40.5657  -2
   6   7   6 457.354 40.5657   1
   0   7  13 468.105 32.7925  -2
   7   7   6 468.105 32.7925   1
  -1   7  15 745.756 53.8626  -2
   8   7   6 745.756 53.8626   1
  -1   7  16 223.882 22.9013  -2
   9   7   6 223.882 22.9013   1
  -2   7  18 45.6697 27.8184  -2
  10   7   6 45.6697 27.8184   1
  -2   7  19 76.5019 22.8502  -2
  11   7   6 76.5019 22.8502   1
  -3   7  21 598.263 88.2997  -2
  12   7   6 598.263 88.2997   1
  -9   8  16 284.579 47.5023  -2
 -13   8   6 284.579 47.5023   1
  -9   8  15 147.916 33.6901  -2
 -12   8   6 147.916 33.6901   1
 -11   8   6 16.0628 9.37177   1
  -8   8  12 154.330 22.6232  -2
 -10   8   6 154.330 22.6232   1
  -9   8   6 416.613 28.1237   1
  -7   8   9 734.538 31.7657  -2
  -8   8   6 734.538 31.7657   1
  -7   8   6 287.545 16.2362   1
  -6   8   6 13.4421 3.86203  -2
  -6   8   6 13.4421 3.86203   1
  -5   8   6 71.0355 5.74113   1
  -5   8   3 723.445 26.5273  -2
  -4   8   6 723.445 26.5273   1
  -3   8   6 1030.63 37.0102   1
   4   8   0 812.291 28.0567  -2
  -2   8   6 812.291 28.0567   1
  -1   8   6 148.775 7.03778   1
   3   8   3 162.102 7.93663  -2
   0   8   6 162.102 7.93663   1
   1   8   6 179.038 8.14369   1
   2   8   6 585.809 27.6208  -2
   2   8   6 585.809 27.6208   1
   2   8   7 875.147 102.739  -2
   3   8   6 875.147 102.739   1
   1   8   9 450.377 23.2353  -2
   4   8   6 450.377 23.2353   1
   1   8  10 123.104 13.3269  -2
   5   8   6 123.104 13.3269   1
   0   8  12 114.893 13.5507  -2
   6   8   6 114.893 13.5507   1
   0   8  13 142.848 20.1376  -2
   7   8   6 142.848 20.1376   1
  -1   8  15 111.997 18.7383  -2
   8   8   6 111.997 18.7383   1
  -1   8  16 223.006 26.6474  -2
   9   8   6 223.006 26.6474   1
  -2   8  18 247.917 35.0051  -2
  10   8   6 247.917 35.0051   1
  -2   8  19 314.930 34.4923  -2
  11   8   6 314.930 34.4923   1
  -3   8  21 -71.175 46.9670  -2
  12   8   6 -71.175 46.9670   1
  -9   9  16 174.764 43.0584  -2
 -13   9   6 174.764 43.0584   1
  -9   9  15 105.347 32.6329  -2
 -12   9   6 105.347 32.6329   1
 -11   9   6 216.242 19.6162   1
  -8   9  12 228.936 28.6764  -2
 -10   9   6 228.936 28.6764   1
  -9   9   6 67.2847 11.3439   1
  -7   9   9 33.6500 7.42355  -2
  -8   9   6 33.6500 7.42355   1
  -7   9   6 197.658 12.7811   1
  -6   9   6 366.260 19.6258  -2
  -6   9   6 366.260 19.6258   1
  -5   9   6 488.310 20.5234   1
  -5   9   3 301.885 13.9113  -2
  -4   9   6 301.885 13.9113   1
  -3   9   6 179.157 10.5597   1
   4   9   0 143.540 8.72624  -2
  -2   9   6 143.540 8.72624   1
  -1   9   6 544.800 22.0778   1
   3   9   3 348.060 17.7585  -2
   0   9   6 348.060 17.7585   1
   3   9   4 1040.14 119.882  -2
   1   9   6 1040.14 119.882   1
   2   9   6 367.199 17.5517  -2
   2   9   6 367.199 17.5517   1
   2   9   7 61.8436 31.7259  -2
   3   9   6 61.8436 31.7259   1
   1   9   9 201.713 14.7137  -2
   4   9   6 201.713 14.7137   1
   1   9  10 670.929 44.5453  -2
   5   9   6 670.929 44.5453   1
   0   9  12 488.556 32.5336  -2
   6   9   6 488.556 32.5336   1
   0   9  13 649.746 41.6149  -2
   7   9   6 649.746 41.6149   1
  -1   9  15 183.861 24.1820  -2
   8   9   6 183.861 24.1820   1
  -1   9  16 219.017 28.5276  -2
   9   9   6 219.017 28.5276   1
  -2   9  18 25.5085 27.4201  -2
  10   9   6 25.5085 27.4201   1
  -2   9  19 159.560 27.9135  -2
  11   9   6 159.560 27.9135   1
  -9  10  15 151.920 35.4568  -2
 -12  10   6 151.920 35.4568   1
 -11  10   6 47.6571 14.1016   1
  -8  10  12 144.250 20.5327  -2
 -10  10   6 144.250 20.5327   1
  -9  10   6 324.705 24.3761   1
  -7  10   9 225.164 16.8099  -2
  -8  10   6 225.164 16.8099   1
  -7  10   6 242.965 14.5678   1
  -6  10   6 1.61532 5.41456  -2
  -6  10   6 1.61532 5.41456   1
  -5  10   6 42.8663 6.36136   1
  -5  10   3 373.747 16.5093  -2
  -4  10   6 373.747 16.5093   1
  -3  10   6 677.635 27.2979   1
   4  10   0 133.836 8.68051  -2
  -2  10   6 133.836 8.68051   1
  -1  10   6 383.114 17.0607   1
   3  10   3 82.7693 7.77702  -2
   0  10   6 82.7693 7.77702   1
   3  10   4 20.4239 33.3028  -2
   1  10   6 20.4239 33.3028   1
   2  10   6 146.766 11.3651  -2
   2  10   6 146.766 11.3651   1
   2  10   7 1282.68 79.0007  -2
   3  10   6 1282.68 79.0007   1
   1  10   9 207.921 15.7842  -2
   4  10   6 207.921 15.7842   1
   1  10  10 182.328 20.7722  -2
   5  10   6 182.328 20.7722   1
   0  10  12 29.7752 13.3421  -2
   6  10   6 29.7752 13.3421   1
   0  10  13 333.581 27.1506  -2
   7  10   6 333.581 27.1506   1
  -1  10  15 -13.688 15.1171  -2
   8  10   6 -13.688 15.1171   1
  -1  10  16 232.094 24.8526  -2
   9  10   6 232.094 24.8526   1
  -2  10  18 62.7548 33.3733  -2
  10  10   6 62.7548 33.3733   1
  -8  11  13 456.079 84.2722  -2
 -11  11   6 456.079 84.2722   1
  -8  11  12 123.119 21.0678  -2
 -10  11   6 123.119 21.0678   1
  -9  11   6 45.1954 11.9717   1
  -7  11   9 22.5876 10.7335  -2
  -8  11   6 22.5876 10.7335   1
  -7  11   6 177.470 12.8211   1
  -6  11   6 291.706 16.2011  -2
  -6  11   6 291.706 16.2011   1
  -5  11   6 673.879 32.1275   1
  -5  11   3 49.4712 8.39442  -2
  -4  11   6 49.4712 8.39442   1
  -3  11   6 57.4514 5.47366   1
   4  11   0 40.0891 6.27973  -2
  -2  11   6 40.0891 6.27973   1
  -1  11   6 236.672 13.1582   1
   3  11   3 127.630 10.1146  -2
   0  11   6 127.630 10.1146   1
   3  11   4 1053.82 85.4264  -2
   1  11   6 1053.82 85.4264   1
   2  11   6 178.208 15.3023  -2
   2  11   6 178.208 15.3023   1
   2  11   7 56.8889 15.4273  -2
   3  11   6 56.8889 15.4273   1
   1  11   9 54.5380 11.9222  -2
   4  11   6 54.5380 11.9222   1
   1  11  10 690.003 47.0692  -2
   5  11   6 690.003 47.0692   1
   0  11  12 85.1578 16.6402  -2
   6  11   6 85.1578 16.6402   1
   0  11  13 442.576 33.2741  -2
   7  11   6 442.576 33.2741   1
  -1  11  15 91.0420 21.0210  -2
   8  11   6 91.0420 21.0210   1
  -1  11  16 252.520 26.7020  -2
   9  11   6 252.520 26.7020   1
 -10  12   6 51.6817 44.5081   1
  -9  12   6 361.365 23.5453   1
  -7  12   9 45.3463 11.4613  -2
  -8  12   6 45.3463 11.4613   1
  -7  12   6 188.034 13.6137   1
  -6  12   6 3.09606 7.14291  -2
  -6  12   6 3.09606 7.14291   1
  -5  12   6 68.8828 9.58810   1
  -5  12   3 51.6220 9.18344  -2
  -4  12   6 51.6220 9.18344   1
  -3  12   6 565.982 26.2922   1
   4  12   0 50.4326 6.59853  -2
  -2  12   6 50.4326 6.59853   1
  -1  12   6 240.854 13.7020   1
   3  12   3 4.74850 7.33097  -2
   0  12   6 4.74850 7.33097   1
   3  12   4 76.5196 14.7216  -2
   1  12   6 76.5196 14.7216   1
   2  12   6 25.6258 9.13402  -2
   2  12   6 25.6258 9.13402   1
   2  12   7 943.355 53.5503  -2
   3  12   6 943.355 53.5503   1
   1  12   9 87.0838 13.8070  -2
   4  12   6 87.0838 13.8070   1
   1  12  10 257.432 22.9565  -2
   5  12   6 257.432 22.9565   1
   0  12  12 -18.202 14.5990  -2
   6  12   6 -18.202 14.5990   1
   0  12  13 250.688 25.4004  -2
   7  12   6 250.688 25.4004   1
  -1  12  15 -46.899 19.9885  -2
   8  12   6 -46.899 19.9885   1
  -7  13   9 23.6800 12.3101  -2
  -8  13   6 23.6800 12.3101   1
  -7  13   6 111.919 12.8861   1
  -6  13   6 18.3206 8.44677  -2
  -6  13   6 18.3206 8.44677   1
  -5  13   6 516.025 29.3989   1
  -5  13   3 25.7878 10.0070  -2
  -4  13   6 25.7878 10.0070   1
  -3  13   6 91.5722 9.61561   1
   4  13   0 13.5122 9.91828  -2
  -2  13   6 13.5122 9.91828   1
   4  13   1 221.420 38.2041  -2
  -1  13   6 221.420 38.2041   1
   3  13   3 15.6472 7.99159  -2
   0  13   6 15.6472 7.99159   1
   3  13   4 869.881 50.1255  -2
   1  13   6 869.881 50.1255   1
   2  13   6 18.0571 11.8776  -2
   2  13   6 18.0571 11.8776   1
   2  13   7 65.6167 17.3123  -2
   3  13   6 65.6167 17.3123   1
   1  13   9 -4.8537 13.1876  -2
   4  13   6 -4.8537 13.1876   1
   1  13  10 559.638 37.4796  -2
   5  13   6 559.638 37.4796   1
   0  13  12 44.9741 15.7497  -2
   6  13   6 44.9741 15.7497   1
  -6  14   6 -21.548 20.2243  -2
  -6  14   6 -21.548 20.2243   1
  -5  14   6 95.7183 13.7926   1
  -5  14   3 2.16505 11.4703  -2
  -4  14   6 2.16505 11.4703   1
  -3  14   6 417.979 29.6818   1
   4  14   0 12.4605 12.2817  -2
  -2  14   6 12.4605 12.2817   1
  -1  14   6 220.985 19.5099   1
   3  14   3 73.3693 14.8012  -2
   0  14   6 73.3693 14.8012   1
   3  14   4 64.7001 29.1598  -2
   1  14   6 64.7001 29.1598   1
   2  14   6 19.7204 12.9983  -2
   2  14   6 19.7204 12.9983   1
   2  14   7 782.812 47.5273  -2
   3  14   6 782.812 47.5273   1
   1  14   9 8.12382 14.8771  -2
   4  14   6 8.12382 14.8771   1
 -11   0  20 -50.103 63.2127  -2
 -16   0   7 -50.103 63.2127   1
 -11   0  19 547.696 89.7476  -2
 -15   0   7 547.696 89.7476   1
 -14   0   7 -19.550 17.8777   1
 -10   0  16 575.824 58.2592  -2
 -13   0   7 575.824 58.2592   1
 -12   0   7 13.1479 13.6368   1
  -9   0  13 607.876 55.1394  -2
 -11   0   7 607.876 55.1394   1
 -10   0   7 10.2743 8.08842   1
  -8   0  10 3700.82 233.665  -2
  -9   0   7 3700.82 233.665   1
  -8   0   7 5.10157 5.77783   1
  -7   0   7 17.3815 4.14645  -2
  -7   0   7 17.3815 4.14645   1
  -6   0   7 3.64800 2.60174   1
  -6   0   4 4411.39 239.728  -2
  -5   0   7 4411.39 239.728   1
  -4   0   7 3.25634 2.14833   1
  -5   0   1 2407.58 132.001  -2
  -3   0   7 2407.58 132.001   1
  -2   0   7 2.03762 1.54752   1
   4   0   2 528.109 27.4604  -2
  -1   0   7 528.109 27.4604   1
   0   0   7 2.97154 2.07841   1
   3   0   5 4317.26 287.338  -2
   1   0   7 4317.26 287.338   1
   2   0   7 0.64201 2.17206   1
   2   0   8 2627.14 323.443  -2
   3   0   7 2627.14 323.443   1
   2   0   9 -8.1936 19.5079  -2
   4   0   7 -8.1936 19.5079   1
   1   0  11 900.048 74.9706  -2
   5   0   7 900.048 74.9706   1
   1   0  12 -0.8920 11.8169  -2
   6   0   7 -0.8920 11.8169   1
   0   0  14 1638.00 130.179  -2
   7   0   7 1638.00 130.179   1
   0   0  15 -16.393 12.0442  -2
   8   0   7 -16.393 12.0442   1
  -1   0  17 1496.10 99.9310  -2
   9   0   7 1496.10 99.9310   1
  -1   0  18 10.1412 14.2844  -2
  10   0   7 10.1412 14.2844   1
  -2   0  20 34.8119 20.6501  -2
  11   0   7 34.8119 20.6501   1
  -2   0  21 -10.845 16.6692  -2
  12   0   7 -10.845 16.6692   1
  -3   0  23 828.601 116.780  -2
  13   0   7 828.601 116.780   1
  -3   0  24 65.5580 41.8933  -2
  14   0   7 65.5580 41.8933   1
 -11   1  20 -50.968 44.4035  -2
 -16   1   7 -50.968 44.4035   1
 -11   1  19 428.080 57.8671  -2
 -15   1   7 428.080 57.8671   1
 -10   1  17 32.2480 29.5507  -2
 -14   1   7 32.2480 29.5507   1
 -10   1  16 950.248 69.9042  -2
 -13   1   7 950.248 69.9042   1
 -12   1   7 48.2755 10.8924   1
  -9   1  13 952.319 58.3202  -2
 -11   1   7 952.319 58.3202   1
 -10   1   7 -5.8012 4.96078   1
  -8   1  10 274.651 16.3308  -2
  -9   1   7 274.651 16.3308   1
  -8   1   7 10.6543 3.51303   1
  -7   1   7 2950.99 105.201  -2
  -7   1   7 2950.99 105.201   1
  -6   1   7 43.1290 3.28876   1
  -6   1   4 667.996 30.7943  -2
  -5   1   7 667.996 30.7943   1
  -4   1   7 119.648 4.95861   1
  -5   1   1 3673.33 148.786  -2
  -3   1   7 3673.33 148.786   1
  -2   1   7 10.9156 1.19317   1
   4   1   2 3195.09 134.354  -2
  -1   1   7 3195.09 134.354   1
   0   1   7 3.58490 1.62908   1
   3   1   5 2192.05 175.252  -2
   1   1   7 2192.05 175.252   1
   2   1   7 46.2042 3.46088   1
   2   1   8 1092.43 90.7186  -2
   3   1   7 1092.43 90.7186   1
   2   1   9 81.2386 16.8535  -2
   4   1   7 81.2386 16.8535   1
   1   1  11 2037.88 112.508  -2
   5   1   7 2037.88 112.508   1
   1   1  12 -6.1446 8.39270  -2
   6   1   7 -6.1446 8.39270   1
   0   1  14 881.269 46.5304  -2
   7   1   7 881.269 46.5304   1
   0   1  15 26.6504 10.0190  -2
   8   1   7 26.6504 10.0190   1
  -1   1  17 356.389 26.4056  -2
   9   1   7 356.389 26.4056   1
  -1   1  18 35.7414 12.8579  -2
  10   1   7 35.7414 12.8579   1
  -2   1  20 1618.50 82.3518  -2
  11   1   7 1618.50 82.3518   1
  -2   1  21 8.60649 16.7436  -2
  12   1   7 8.60649 16.7436   1
  -3   1  23 269.659 62.6842  -2
  13   1   7 269.659 62.6842   1
  -3   1  24 50.3476 24.2172  -2
  14   1   7 50.3476 24.2172   1
 -11   2  20 23.3182 39.7122  -2
 -16   2   7 23.3182 39.7122   1
 -11   2  19 644.200 70.3103  -2
 -15   2   7 644.200 70.3103   1
 -10   2  17 68.9343 36.1541  -2
 -14   2   7 68.9343 36.1541   1
 -10   2  16 393.282 38.5084  -2
 -13   2   7 393.282 38.5084   1
  -9   2  14 49.9651 38.4772  -2
 -12   2   7 49.9651 38.4772   1
  -9   2  13 593.541 37.2071  -2
 -11   2   7 593.541 37.2071   1
 -10   2   7 78.8042 7.39326   1
  -8   2  10 3194.71 134.398  -2
  -9   2   7 3194.71 134.398   1
  -8   2   7 22.3133 4.17397   1
  -7   2   7 105.277 7.59170  -2
  -7   2   7 105.277 7.59170   1
  -6   2   7 26.3033 2.60420   1
  -6   2   4 2994.38 110.099  -2
  -5   2   7 2994.38 110.099   1
  -4   2   7 265.600 9.45794   1
  -5   2   1 3283.13 122.207  -2
  -3   2   7 3283.13 122.207   1
  -2   2   7 2.11913 1.36841   1
   4   2   2 1018.95 46.2601  -2
  -1   2   7 1018.95 46.2601   1
   0   2   7 4.13600 1.35031   1
   3   2   5 2873.46 160.353  -2
   1   2   7 2873.46 160.353   1
   2   2   7 83.6576 5.60517   1
   2   2   8 2547.73 168.545  -2
   3   2   7 2547.73 168.545   1
   2   2   9 26.8998 13.7046  -2
   4   2   7 26.8998 13.7046   1
   1   2  11 982.159 55.7206  -2
   5   2   7 982.159 55.7206   1
   1   2  12 106.194 10.2931  -2
   6   2   7 106.194 10.2931   1
   0   2  14 1659.31 84.5632  -2
   7   2   7 1659.31 84.5632   1
   0   2  15 30.6285 10.2287  -2
   8   2   7 30.6285 10.2287   1
  -1   2  17 953.674 51.1361  -2
   9   2   7 953.674 51.1361   1
  -1   2  18 38.0815 12.3394  -2
  10   2   7 38.0815 12.3394   1
  -2   2  20 74.6104 22.5724  -2
  11   2   7 74.6104 22.5724   1
  -2   2  21 44.5171 19.4372  -2
  12   2   7 44.5171 19.4372   1
  -3   2  23 737.180 72.7871  -2
  13   2   7 737.180 72.7871   1
  -3   2  24 34.4396 23.2573  -2
  14   2   7 34.4396 23.2573   1
 -11   3  20 -150.21 41.5757  -2
 -16   3   7 -150.21 41.5757   1
 -11   3  19 598.463 53.5962  -2
 -15   3   7 598.463 53.5962   1
 -10   3  17 118.236 35.0443  -2
 -14   3   7 118.236 35.0443   1
 -10   3  16 813.817 62.7981  -2
 -13   3   7 813.817 62.7981   1
  -9   3  14 -57.328 38.4758  -2
 -12   3   7 -57.328 38.4758   1
  -9   3  13 608.591 46.7251  -2
 -11   3   7 608.591 46.7251   1
 -10   3   7 13.8274 5.51011   1
  -8   3  10 200.973 11.7890  -2
  -9   3   7 200.973 11.7890   1
  -8   3   7 158.940 10.1941   1
  -7   3   7 2525.08 97.1158  -2
  -7   3   7 2525.08 97.1158   1
  -6   3   7 147.531 7.65817   1
  -6   3   4 295.961 11.3978  -2
  -5   3   7 295.961 11.3978   1
  -4   3   7 10.2185 2.14490   1
  -5   3   1 3283.72 123.553  -2
  -3   3   7 3283.72 123.553   1
  -2   3   7 106.750 5.30252   1
   4   3   2 1627.62 60.8981  -2
  -1   3   7 1627.62 60.8981   1
   0   3   7 270.727 11.7222   1
   3   3   5 1531.12 84.0073  -2
   1   3   7 1531.12 84.0073   1
   2   3   7 10.6897 1.95961   1
   2   3   8 824.247 47.1476  -2
   3   3   7 824.247 47.1476   1
   2   3   9 199.811 24.4726  -2
   4   3   7 199.811 24.4726   1
   1   3  11 1502.06 76.0551  -2
   5   3   7 1502.06 76.0551   1
   1   3  12 169.483 12.9005  -2
   6   3   7 169.483 12.9005   1
   0   3  14 756.354 41.2208  -2
   7   3   7 756.354 41.2208   1
   0   3  15 93.2367 11.6279  -2
   8   3   7 93.2367 11.6279   1
  -1   3  17 297.980 24.3716  -2
   9   3   7 297.980 24.3716   1
  -1   3  18 0.60029 14.4819  -2
  10   3   7 0.60029 14.4819   1
  -2   3  20 1354.86 114.213  -2
  11   3   7 1354.86 114.213   1
  -2   3  21 136.044 21.1758  -2
  12   3   7 136.044 21.1758   1
  -3   3  23 214.717 40.9257  -2
  13   3   7 214.717 40.9257   1
  -3   3  24 12.5043 21.3134  -2
  14   3   7 12.5043 21.3134   1
 -11   4  19 324.033 38.9785  -2
 -15   4   7 324.033 38.9785   1
 -10   4  17 207.975 42.6197  -2
 -14   4   7 207.975 42.6197   1
 -10   4  16 382.947 36.2681  -2
 -13   4   7 382.947 36.2681   1
  -9   4  14 155.058 47.5126  -2
 -12   4   7 155.058 47.5126   1
  -9   4  13 732.783 54.4380  -2
 -11   4   7 732.783 54.4380   1
 -10   4   7 254.585 15.2605   1
  -8   4  10 1949.60 83.2770  -2
  -9   4   7 1949.60 83.2770   1
  -8   4   7 60.4847 5.50380   1
  -7   4   7 1.86902 3.25567  -2
  -7   4   7 1.86902 3.25567   1
  -6   4   7 71.4657 5.15075   1
  -6   4   4 2395.07 89.9908  -2
  -5   4   7 2395.07 89.9908   1
  -4   4   7 404.818 14.9755   1
  -5   4   1 1797.12 67.3112  -2
  -3   4   7 1797.12 67.3112   1
  -2   4   7 112.087 5.42214   1
   4   4   2 623.579 25.8592  -2
  -1   4   7 623.579 25.8592   1
   0   4   7 20.6071 2.59632   1
   3   4   5 2144.66 93.7884  -2
   1   4   7 2144.66 93.7884   1
   2   4   7 308.892 14.9880   1
   2   4   8 2629.69 143.672  -2
   3   4   7 2629.69 143.672   1
   2   4   9 13.3903 7.34279  -2
   4   4   7 13.3903 7.34279   1
   1   4  11 453.755 25.2981  -2
   5   4   7 453.755 25.2981   1
   1   4  12 192.660 13.7720  -2
   6   4   7 192.660 13.7720   1
   0   4  14 918.225 52.5447  -2
   7   4   7 918.225 52.5447   1
   0   4  15 314.075 21.1545  -2
   8   4   7 314.075 21.1545   1
  -1   4  17 863.974 54.8321  -2
   9   4   7 863.974 54.8321   1
  -1   4  18 170.956 19.3377  -2
  10   4   7 170.956 19.3377   1
  -2   4  20 -6.9632 39.5988  -2
  11   4   7 -6.9632 39.5988   1
  -2   4  21 40.4809 17.6608  -2
  12   4   7 40.4809 17.6608   1
  -3   4  23 401.621 52.0883  -2
  13   4   7 401.621 52.0883   1
 -11   5  19 361.516 41.2961  -2
 -15   5   7 361.516 41.2961   1
 -10   5  17 249.658 44.6326  -2
 -14   5   7 249.658 44.6326   1
 -10   5  16 463.174 42.5850  -2
 -13   5   7 463.174 42.5850   1
  -9   5  14 159.548 51.4827  -2
 -12   5   7 159.548 51.4827   1
  -9   5  13 437.757 37.7685  -2
 -11   5   7 437.757 37.7685   1
 -10   5   7 -1.8786 6.73917   1
  -8   5  10 235.273 17.0802  -2
  -9   5   7 235.273 17.0802   1
  -8   5   7 101.434 7.87641   1
  -7   5   7 932.865 37.4899  -2
  -7   5   7 932.865 37.4899   1
  -6   5   7 470.065 20.0315   1
  -6   5   4 272.681 12.2753  -2
  -5   5   7 272.681 12.2753   1
  -4   5   7 2.25426 1.93618   1
  -5   5   1 1326.18 50.1725  -2
  -3   5   7 1326.18 50.1725   1
  -2   5   7 339.873 13.1677   1
   4   5   2 1664.27 58.4089  -2
  -1   5   7 1664.27 58.4089   1
   0   5   7 205.558 9.50663   1
   3   5   5 949.633 42.0597  -2
   1   5   7 949.633 42.0597   1
   3   5   6 13.7869 10.5870  -2
   2   5   7 13.7869 10.5870   1
   2   5   8 376.700 18.7416  -2
   3   5   7 376.700 18.7416   1
   2   5   9 702.170 49.2905  -2
   4   5   7 702.170 49.2905   1
   1   5  11 1732.60 87.7065  -2
   5   5   7 1732.60 87.7065   1
   1   5  12 216.195 15.6031  -2
   6   5   7 216.195 15.6031   1
   0   5  14 465.434 27.6827  -2
   7   5   7 465.434 27.6827   1
   0   5  15 137.363 15.6069  -2
   8   5   7 137.363 15.6069   1
  -1   5  17 188.566 21.4392  -2
   9   5   7 188.566 21.4392   1
  -1   5  18 147.622 19.3257  -2
  10   5   7 147.622 19.3257   1
  -2   5  20 1014.52 122.665  -2
  11   5   7 1014.52 122.665   1
  -2   5  21 223.074 28.6288  -2
  12   5   7 223.074 28.6288   1
  -3   5  23 114.291 55.5852  -2
  13   5   7 114.291 55.5852   1
 -15   6   7 220.917 28.3354   1
 -10   6  17 223.047 42.6558  -2
 -14   6   7 223.047 42.6558   1
 -10   6  16 124.739 24.9484  -2
 -13   6   7 124.739 24.9484   1
  -9   6  14 120.635 44.7944  -2
 -12   6   7 120.635 44.7944   1
  -9   6  13 327.639 25.3887  -2
 -11   6   7 327.639 25.3887   1
 -10   6   7 159.135 15.0519   1
  -8   6  10 1285.63 68.2874  -2
  -9   6   7 1285.63 68.2874   1
  -8   6   7 107.263 8.36490   1
  -7   6   7 115.086 7.01314  -2
  -7   6   7 115.086 7.01314   1
  -6   6   7 174.020 8.31475   1
  -6   6   4 1414.82 47.9189  -2
  -5   6   7 1414.82 47.9189   1
  -4   6   7 532.945 19.4794   1
  -5   6   1 1377.58 52.0993  -2
  -3   6   7 1377.58 52.0993   1
  -2   6   7 389.003 15.1600   1
   4   6   2 395.074 16.4951  -2
  -1   6   7 395.074 16.4951   1
   0   6   7 223.831 11.9461   1
   3   6   5 1272.75 56.1406  -2
   1   6   7 1272.75 56.1406   1
   3   6   6 1190.18 91.8816  -2
   2   6   7 1190.18 91.8816   1
   2   6   8 1126.06 47.2286  -2
   3   6   7 1126.06 47.2286   1
   2   6   9 231.090 18.0701  -2
   4   6   7 231.090 18.0701   1
   1   6  11 657.697 35.2451  -2
   5   6   7 657.697 35.2451   1
   1   6  12 912.224 52.6256  -2
   6   6   7 912.224 52.6256   1
   0   6  14 588.422 43.3113  -2
   7   6   7 588.422 43.3113   1
   0   6  15 361.167 27.6352  -2
   8   6   7 361.167 27.6352   1
  -1   6  17 659.328 44.6126  -2
   9   6   7 659.328 44.6126   1
  -1   6  18 108.037 23.2203  -2
  10   6   7 108.037 23.2203   1
  -2   6  20 -9.0655 41.7068  -2
  11   6   7 -9.0655 41.7068   1
  -2   6  21 102.021 24.5275  -2
  12   6   7 102.021 24.5275   1
  13   6   7 136.372 27.9414   1
 -10   7  17 205.219 33.7049  -2
 -14   7   7 205.219 33.7049   1
 -10   7  16 464.976 43.3401  -2
 -13   7   7 464.976 43.3401   1
  -9   7  14 281.595 60.3045  -2
 -12   7   7 281.595 60.3045   1
  -9   7  13 401.975 31.5651  -2
 -11   7   7 401.975 31.5651   1
 -10   7   7 -9.9918 7.44813   1
  -8   7  10 105.881 11.8651  -2
  -9   7   7 105.881 11.8651   1
  -8   7   7 237.547 13.9894   1
  -7   7   7 1089.60 46.4369  -2
  -7   7   7 1089.60 46.4369   1
  -6   7   7 494.198 19.6618   1
  -6   7   4 85.8189 6.55485  -2
  -5   7   7 85.8189 6.55485   1
  -4   7   7 -3.4481 2.64342   1
  -5   7   1 972.873 34.7998  -2
  -3   7   7 972.873 34.7998   1
  -2   7   7 479.456 18.4479   1
   4   7   2 503.770 20.7680  -2
  -1   7   7 503.770 20.7680   1
   0   7   7 408.486 16.2705   1
   3   7   5 673.184 29.0170  -2
   1   7   7 673.184 29.0170   1
   3   7   6 25.9750 12.9094  -2
   2   7   7 25.9750 12.9094   1
   2   7   8 336.384 19.3308  -2
   3   7   7 336.384 19.3308   1
   2   7   9 837.563 67.6500  -2
   4   7   7 837.563 67.6500   1
   1   7  11 758.759 55.7917  -2
   5   7   7 758.759 55.7917   1
   1   7  12 426.039 30.2797  -2
   6   7   7 426.039 30.2797   1
   0   7  14 340.927 25.9316  -2
   7   7   7 340.927 25.9316   1
   0   7  15 154.886 20.9786  -2
   8   7   7 154.886 20.9786   1
  -1   7  17 53.3500 25.4542  -2
   9   7   7 53.3500 25.4542   1
  -1   7  18 219.528 28.4470  -2
  10   7   7 219.528 28.4470   1
  -2   7  20 691.561 93.9415  -2
  11   7   7 691.561 93.9415   1
  -2   7  21 221.037 29.7810  -2
  12   7   7 221.037 29.7810   1
 -10   8  16 226.954 39.1105  -2
 -13   8   7 226.954 39.1105   1
  -9   8  14 290.449 64.5930  -2
 -12   8   7 290.449 64.5930   1
  -9   8  13 175.102 24.5952  -2
 -11   8   7 175.102 24.5952   1
 -10   8   7 474.784 31.1011   1
  -8   8  10 614.382 35.3857  -2
  -9   8   7 614.382 35.3857   1
  -8   8   7 291.491 18.3737   1
  -7   8   7 74.4120 6.71337  -2
  -7   8   7 74.4120 6.71337   1
  -6   8   7 125.022 8.17670   1
  -6   8   4 669.547 26.8055  -2
  -5   8   7 669.547 26.8055   1
  -4   8   7 882.765 31.9994   1
  -5   8   1 858.942 32.7497  -2
  -3   8   7 858.942 32.7497   1
  -2   8   7 294.471 12.5469   1
   4   8   2 147.996 8.52234  -2
  -1   8   7 147.996 8.52234   1
   4   8   3 280.488 42.6278  -2
   0   8   7 280.488 42.6278   1
   3   8   5 753.134 34.2890  -2
   1   8   7 753.134 34.2890   1
   3   8   6 866.560 100.853  -2
   2   8   7 866.560 100.853   1
   2   8   8 626.692 36.9765  -2
   3   8   7 626.692 36.9765   1
   2   8   9 144.919 15.9388  -2
   4   8   7 144.919 15.9388   1
   1   8  11 246.034 18.3930  -2
   5   8   7 246.034 18.3930   1
   1   8  12 300.584 22.4207  -2
   6   8   7 300.584 22.4207   1
   0   8  14 108.323 22.2065  -2
   7   8   7 108.323 22.2065   1
   0   8  15 366.684 33.2220  -2
   8   8   7 366.684 33.2220   1
  -1   8  17 368.463 40.2940  -2
   9   8   7 368.463 40.2940   1
  -1   8  18 250.845 30.8508  -2
  10   8   7 250.845 30.8508   1
  -2   8  20 6.77519 45.9014  -2
  11   8   7 6.77519 45.9014   1
 -13   9   7 145.550 19.1132   1
  -9   9  14 422.594 80.9964  -2
 -12   9   7 422.594 80.9964   1
  -9   9  13 114.796 22.5953  -2
 -11   9   7 114.796 22.5953   1
 -10   9   7 -8.4259 8.48357   1
  -8   9  10 18.8343 9.32971  -2
  -9   9   7 18.8343 9.32971   1
  -8   9   7 291.492 18.1507   1
  -7   9   7 260.001 16.3124  -2
  -7   9   7 260.001 16.3124   1
  -6   9   7 479.843 22.9468   1
  -6   9   4 23.9806 4.97166  -2
  -5   9   7 23.9806 4.97166   1
  -4   9   7 3.66405 3.12331   1
  -5   9   1 292.441 14.0527  -2
  -3   9   7 292.441 14.0527   1
  -2   9   7 428.076 17.1450   1
   4   9   2 546.321 25.9968  -2
  -1   9   7 546.321 25.9968   1
   4   9   3 846.283 100.400  -2
   0   9   7 846.283 100.400   1
   3   9   5 359.251 20.8265  -2
   1   9   7 359.251 20.8265   1
   3   9   6 72.7662 31.1127  -2
   2   9   7 72.7662 31.1127   1
   2   9   8 116.857 13.0547  -2
   3   9   7 116.857 13.0547   1
   2   9   9 1073.29 67.4531  -2
   4   9   7 1073.29 67.4531   1
   1   9  11 391.812 28.0188  -2
   5   9   7 391.812 28.0188   1
   1   9  12 320.786 24.7389  -2
   6   9   7 320.786 24.7389   1
   0   9  14 91.5352 15.5534  -2
   7   9   7 91.5352 15.5534   1
   0   9  15 278.347 33.7543  -2
   8   9   7 278.347 33.7543   1
  -1   9  17 87.3873 28.2275  -2
   9   9   7 87.3873 28.2275   1
  -1   9  18 131.025 26.3403  -2
  10   9   7 131.025 26.3403   1
  11   9   7 104.429 22.6713   1
  -9  10  14 157.380 42.7195  -2
 -12  10   7 157.380 42.7195   1
  -9  10  13 64.5206 22.9686  -2
 -11  10   7 64.5206 22.9686   1
 -10  10   7 270.433 25.6145   1
  -8  10  10 269.773 20.9466  -2
  -9  10   7 269.773 20.9466   1
  -8  10   7 224.091 17.4793   1
  -7  10   7 -3.3703 6.10548  -2
  -7  10   7 -3.3703 6.10548   1
  -6  10   7 131.750 10.7447   1
  -6  10   4 252.835 14.9332  -2
  -5  10   7 252.835 14.9332   1
  -4  10   7 750.851 29.8185   1
  -5  10   1 173.135 10.1669  -2
  -3  10   7 173.135 10.1669   1
  -2  10   7 307.426 15.8388   1
   4  10   2 48.3208 7.99326  -2
  -1  10   7 48.3208 7.99326   1
   4  10   3 273.906 49.3007  -2
   0  10   7 273.906 49.3007   1
   3  10   5 488.176 27.0340  -2
   1  10   7 488.176 27.0340   1
   3  10   6 1342.84 153.881  -2
   2  10   7 1342.84 153.881   1
   2  10   8 211.378 17.9475  -2
   3  10   7 211.378 17.9475   1
   2  10   9 152.718 18.6381  -2
   4  10   7 152.718 18.6381   1
   1  10  11 114.706 15.7894  -2
   5  10   7 114.706 15.7894   1
   1  10  12 522.715 35.7786  -2
   6  10   7 522.715 35.7786   1
   0  10  14 159.356 20.1031  -2
   7  10   7 159.356 20.1031   1
   0  10  15 362.612 29.3049  -2
   8  10   7 362.612 29.3049   1
  -1  10  17 59.5179 22.4283  -2
   9  10   7 59.5179 22.4283   1
  -1  10  18 249.845 26.4093  -2
  10  10   7 249.845 26.4093   1
  -9  11  13 7.28843 31.6093  -2
 -11  11   7 7.28843 31.6093   1
 -10  11   7 3.87506 10.3252   1
  -8  11  10 13.4284 13.5538  -2
  -9  11   7 13.4284 13.5538   1
  -8  11   7 220.177 16.9178   1
  -7  11   7 76.7849 9.71694  -2
  -7  11   7 76.7849 9.71694   1
  -6  11   7 384.202 23.9678   1
  -6  11   4 18.2584 8.51405  -2
  -5  11   7 18.2584 8.51405   1
  -4  11   7 -3.6671 5.28574   1
  -5  11   1 218.770 12.9170  -2
  -3  11   7 218.770 12.9170   1
  -2  11   7 372.933 19.0868   1
   4  11   2 67.0068 8.59505  -2
  -1  11   7 67.0068 8.59505   1
   4  11   3 609.538 81.5771  -2
   0  11   7 609.538 81.5771   1
   3  11   5 112.359 12.7707  -2
   1  11   7 112.359 12.7707   1
   3  11   6 23.8805 12.3734  -2
   2  11   7 23.8805 12.3734   1
   2  11   8 86.8527 12.6887  -2
   3  11   7 86.8527 12.6887   1
   2  11   9 780.980 45.6828  -2
   4  11   7 780.980 45.6828   1
   1  11  11 59.0135 14.5321  -2
   5  11   7 59.0135 14.5321   1
   1  11  12 324.436 30.3513  -2
   6  11   7 324.436 30.3513   1
   0  11  14 22.0738 16.4821  -2
   7  11   7 22.0738 16.4821   1
   0  11  15 188.089 22.5429  -2
   8  11   7 188.089 22.5429   1
  -1  11  17 24.9275 49.6228  -2
   9  11   7 24.9275 49.6228   1
  -8  12  10 96.4745 13.7382  -2
  -9  12   7 96.4745 13.7382   1
  -8  12   7 169.060 15.2739   1
  -7  12   7 -0.5961 7.10109  -2
  -7  12   7 -0.5961 7.10109   1
  -6  12   7 46.4830 9.47441   1
  -6  12   4 42.0137 9.94063  -2
  -5  12   7 42.0137 9.94063   1
  -4  12   7 667.221 36.9965   1
  -5  12   1 93.1337 11.5926  -2
  -3  12   7 93.1337 11.5926   1
  -2  12   7 221.047 13.6743   1
   4  12   2 19.8206 7.51415  -2
  -1  12   7 19.8206 7.51415   1
   4  12   3 142.796 17.4263  -2
   0  12   7 142.796 17.4263   1
   3  12   5 131.739 13.7531  -2
   1  12   7 131.739 13.7531   1
   3  12   6 1004.82 56.0533  -2
   2  12   7 1004.82 56.0533   1
   2  12   8 31.6006 12.4875  -2
   3  12   7 31.6006 12.4875   1
   2  12   9 79.8647 15.9778  -2
   4  12   7 79.8647 15.9778   1
   1  12  11 117.994 15.2410  -2
   5  12   7 117.994 15.2410   1
   1  12  12 425.286 32.9625  -2
   6  12   7 425.286 32.9625   1
   0  12  14 69.3911 20.4961  -2
   7  12   7 69.3911 20.4961   1
  -8  13   7 239.748 19.2618   1
  -7  13   7 8.25022 11.5497  -2
  -7  13   7 8.25022 11.5497   1
  -6  13   7 247.901 19.1934   1
  -6  13   4 -10.507 11.7529  -2
  -5  13   7 -10.507 11.7529   1
  -4  13   7 3.27656 9.32339   1
  -5  13   1 13.9396 11.5755  -2
  -3  13   7 13.9396 11.5755   1
  -2  13   7 272.307 20.5341   1
   4  13   2 37.6160 10.9186  -2
  -1  13   7 37.6160 10.9186   1
   4  13   3 859.890 56.2606  -2
   0  13   7 859.890 56.2606   1
   3  13   5 61.4529 10.3765  -2
   1  13   7 61.4529 10.3765   1
   3  13   6 64.1232 15.7840  -2
   2  13   7 64.1232 15.7840   1
   2  13   8 -10.568 12.7904  -2
   3  13   7 -10.568 12.7904   1
   2  13   9 553.049 35.8152  -2
   4  13   7 553.049 35.8152   1
   1  13  11 39.5888 15.8031  -2
   5  13   7 39.5888 15.8031   1
   1  13  12 293.536 34.6772  -2
   6  13   7 293.536 34.6772   1
  -6  14   4 35.0699 13.5314  -2
  -5  14   7 35.0699 13.5314   1
  -4  14   7 513.521 35.8515   1
  -5  14   1 -0.5979 12.6119  -2
  -3  14   7 -0.5979 12.6119   1
   5  14   0 395.967 55.0563  -2
  -2  14   7 395.967 55.0563   1
   4  14   2 45.7970 12.3831  -2
  -1  14   7 45.7970 12.3831   1
   4  14   3 203.076 29.4412  -2
   0  14   7 203.076 29.4412   1
   3  14   5 9.01442 11.8257  -2
   1  14   7 9.01442 11.8257   1
   3  14   6 964.268 55.6047  -2
   2  14   7 964.268 55.6047   1
   2  14   8 33.5410 14.8192  -2
   3  14   7 33.5410 14.8192   1
 -12   0  20 410.874 84.9364  -2
 -16   0   8 410.874 84.9364   1
 -11   0  18 -12.813 61.0649  -2
 -15   0   8 -12.813 61.0649   1
 -11   0  17 285.855 61.9397  -2
 -14   0   8 285.855 61.9397   1
 -13   0   8 24.6999 14.4207   1
 -10   0  14 635.154 58.2226  -2
 -12   0   8 635.154 58.2226   1
 -11   0   8 1.63096 7.73274   1
  -9   0  11 1862.03 120.375  -2
 -10   0   8 1862.03 120.375   1
  -9   0   8 7.88958 7.02729   1
  -8   0   8 86.7079 12.1967  -2
  -8   0   8 86.7079 12.1967   1
  -7   0   8 6.20166 3.10546   1
  -7   0   5 1504.51 85.2148  -2
  -6   0   8 1504.51 85.2148   1
  -5   0   8 -1.6052 2.14179   1
  -6   0   2 1099.47 72.2974  -2
  -4   0   8 1099.47 72.2974   1
  -3   0   8 4.67811 1.91309   1
   5   0   1 1783.47 112.285  -2
  -2   0   8 1783.47 112.285   1
  -1   0   8 1.71119 2.29032   1
   4   0   4 3049.21 243.166  -2
   0   0   8 3049.21 243.166   1
   1   0   8 -0.1442 2.37543   1
   3   0   7 2900.14 232.894  -2
   2   0   8 2900.14 232.894   1
   3   0   8 3.61456 24.3663  -2
   3   0   8 3.61456 24.3663   1
   2   0  10 978.306 82.8879  -2
   4   0   8 978.306 82.8879   1
   2   0  11 2.47693 10.6560  -2
   5   0   8 2.47693 10.6560   1
   1   0  13 2837.73 181.869  -2
   6   0   8 2837.73 181.869   1
   1   0  14 -1.5462 13.5217  -2
   7   0   8 -1.5462 13.5217   1
   0   0  16 1302.22 101.672  -2
   8   0   8 1302.22 101.672   1
   0   0  17 -18.541 16.3038  -2
   9   0   8 -18.541 16.3038   1
  -1   0  19 344.838 50.9524  -2
  10   0   8 344.838 50.9524   1
  -1   0  20 15.2178 21.0848  -2
  11   0   8 15.2178 21.0848   1
  12   0   8 643.914 60.8139   1
  -2   0  23 14.1246 41.2705  -2
  13   0   8 14.1246 41.2705   1
  14   0   8 127.292 30.4201   1
 -12   1  20 217.171 48.5076  -2
 -16   1   8 217.171 48.5076   1
 -11   1  18 -72.707 40.3490  -2
 -15   1   8 -72.707 40.3490   1
 -11   1  17 1046.06 76.9426  -2
 -14   1   8 1046.06 76.9426   1
 -10   1  15 83.1343 40.0984  -2
 -13   1   8 83.1343 40.0984   1
 -10   1  14 475.303 33.7920  -2
 -12   1   8 475.303 33.7920   1
 -11   1   8 5.30868 5.40366   1
  -9   1  11 1108.03 51.2766  -2
 -10   1   8 1108.03 51.2766   1
  -9   1   8 84.8440 6.30295   1
  -8   1   8 3065.39 127.872  -2
  -8   1   8 3065.39 127.872   1
  -7   1   8 3.63709 2.23382   1
  -7   1   5 156.894 7.91233  -2
  -6   1   8 156.894 7.91233   1
  -5   1   8 27.1166 2.48714   1
  -6   1   2 2971.11 102.689  -2
  -4   1   8 2971.11 102.689   1
  -3   1   8 67.0398 4.31148   1
   5   1   1 1271.49 50.9377  -2
  -2   1   8 1271.49 50.9377   1
  -1   1   8 2.80645 1.76681   1
   4   1   4 1802.36 115.222  -2
   0   1   8 1802.36 115.222   1
   1   1   8 79.4499 4.95652   1
   3   1   7 1319.96 108.315  -2
   2   1   8 1319.96 108.315   1
   3   1   8 175.156 38.1011  -2
   3   1   8 175.156 38.1011   1
   2   1  10 2557.80 206.078  -2
   4   1   8 2557.80 206.078   1
   2   1  11 3.51729 8.63900  -2
   5   1   8 3.51729 8.63900   1
   1   1  13 679.513 40.6744  -2
   6   1   8 679.513 40.6744   1
   1   1  14 38.5605 11.1632  -2
   7   1   8 38.5605 11.1632   1
   0   1  16 794.230 43.8024  -2
   8   1   8 794.230 43.8024   1
   0   1  17 22.4641 10.5088  -2
   9   1   8 22.4641 10.5088   1
  -1   1  19 1039.76 70.5980  -2
  10   1   8 1039.76 70.5980   1
  -1   1  20 9.67150 13.6735  -2
  11   1   8 9.67150 13.6735   1
  -2   1  22 79.8111 29.7861  -2
  12   1   8 79.8111 29.7861   1
  -2   1  23 39.1093 30.5131  -2
  13   1   8 39.1093 30.5131   1
  14   1   8 189.343 42.0811   1
 -16   2   8 285.764 38.7936   1
 -11   2  18 -50.784 40.5026  -2
 -15   2   8 -50.784 40.5026   1
 -11   2  17 192.185 38.8594  -2
 -14   2   8 192.185 38.8594   1
 -10   2  15 43.8790 38.8866  -2
 -13   2   8 43.8790 38.8866   1
 -10   2  14 607.584 47.8634  -2
 -12   2   8 607.584 47.8634   1
 -11   2   8 51.7817 7.81314   1
  -9   2  11 1435.01 63.3881  -2
 -10   2   8 1435.01 63.3881   1
  -9   2   8 10.6653 3.79397   1
  -8   2   8 14.2068 4.19115  -2
  -8   2   8 14.2068 4.19115   1
  -7   2   8 51.2001 4.42913   1
  -7   2   5 1837.34 61.2817  -2
  -6   2   8 1837.34 61.2817   1
  -5   2   8 35.6693 2.63388   1
  -6   2   2 1081.09 43.8874  -2
  -4   2   8 1081.09 43.8874   1
  -3   2   8 2.65864 1.65736   1
   5   2   1 2119.13 93.5810  -2
  -2   2   8 2119.13 93.5810   1
  -1   2   8 132.327 7.55319   1
   4   2   4 2761.63 150.022  -2
   0   2   8 2761.63 150.022   1
   1   2   8 74.7972 4.53390   1
   3   2   7 2597.96 170.735  -2
   2   2   8 2597.96 170.735   1
   3   2   8 48.9456 15.5669  -2
   3   2   8 48.9456 15.5669   1
   2   2  10 483.761 36.0350  -2
   4   2   8 483.761 36.0350   1
   2   2  11 144.547 12.9959  -2
   5   2   8 144.547 12.9959   1
   1   2  13 1775.99 99.8983  -2
   6   2   8 1775.99 99.8983   1
   1   2  14 121.600 11.6018  -2
   7   2   8 121.600 11.6018   1
   0   2  16 909.419 54.7210  -2
   8   2   8 909.419 54.7210   1
   0   2  17 28.6887 11.3862  -2
   9   2   8 28.6887 11.3862   1
  -1   2  19 145.617 19.5261  -2
  10   2   8 145.617 19.5261   1
  -1   2  20 8.74000 15.8158  -2
  11   2   8 8.74000 15.8158   1
  -2   2  22 1316.25 112.916  -2
  12   2   8 1316.25 112.916   1
  -2   2  23 7.46249 16.9830  -2
  13   2   8 7.46249 16.9830   1
 -11   3  18 162.415 39.0251  -2
 -15   3   8 162.415 39.0251   1
 -11   3  17 907.048 69.2591  -2
 -14   3   8 907.048 69.2591   1
 -10   3  15 142.895 48.8614  -2
 -13   3   8 142.895 48.8614   1
 -10   3  14 428.373 37.7393  -2
 -12   3   8 428.373 37.7393   1
 -11   3   8 7.33105 6.88317   1
  -9   3  11 837.256 40.1704  -2
 -10   3   8 837.256 40.1704   1
  -9   3   8 300.109 16.1767   1
  -8   3   8 2303.06 93.6276  -2
  -8   3   8 2303.06 93.6276   1
  -7   3   8 7.44980 2.88632   1
  -7   3   5 211.169 9.50747  -2
  -6   3   8 211.169 9.50747   1
  -5   3   8 0.15809 1.51387   1
  -6   3   2 2814.43 101.661  -2
  -4   3   8 2814.43 101.661   1
  -3   3   8 321.927 13.5192   1
   5   3   1 1956.46 78.6348  -2
  -2   3   8 1956.46 78.6348   1
  -1   3   8 24.9607 2.14803   1
   4   3   4 686.953 39.1805  -2
   0   3   8 686.953 39.1805   1
   1   3   8 137.068 7.32355   1
   3   3   7 903.840 49.2463  -2
   2   3   8 903.840 49.2463   1
   3   3   8 138.371 33.7167  -2
   3   3   8 138.371 33.7167   1
   2   3  10 2533.21 141.229  -2
   4   3   8 2533.21 141.229   1
   2   3  11 120.059 12.6472  -2
   5   3   8 120.059 12.6472   1
   1   3  13 296.641 21.4763  -2
   6   3   8 296.641 21.4763   1
   1   3  14 123.227 12.3092  -2
   7   3   8 123.227 12.3092   1
   0   3  16 630.504 41.0868  -2
   8   3   8 630.504 41.0868   1
   0   3  17 97.3036 13.1100  -2
   9   3   8 97.3036 13.1100   1
  -1   3  19 984.029 115.942  -2
  10   3   8 984.029 115.942   1
  -1   3  20 53.3637 17.6051  -2
  11   3   8 53.3637 17.6051   1
  -2   3  22 96.8706 31.4652  -2
  12   3   8 96.8706 31.4652   1
  -2   3  23 -7.7502 20.2722  -2
  13   3   8 -7.7502 20.2722   1
 -11   4  18 55.6319 39.0435  -2
 -15   4   8 55.6319 39.0435   1
 -11   4  17 293.462 34.7018  -2
 -14   4   8 293.462 34.7018   1
 -10   4  15 159.394 48.8357  -2
 -13   4   8 159.394 48.8357   1
 -10   4  14 483.278 39.2879  -2
 -12   4   8 483.278 39.2879   1
 -11   4   8 126.791 14.4171   1
  -9   4  11 1110.70 54.3603  -2
 -10   4   8 1110.70 54.3603   1
  -9   4   8 28.0079 5.39830   1
  -8   4   8 -4.0092 4.07691  -2
  -8   4   8 -4.0092 4.07691   1
  -7   4   8 30.5707 3.81572   1
  -7   4   5 1696.15 65.5455  -2
  -6   4   8 1696.15 65.5455   1
  -5   4   8 117.381 6.08444   1
  -6   4   2 1233.02 46.7101  -2
  -4   4   8 1233.02 46.7101   1
  -3   4   8 128.680 6.59387   1
   5   4   1 1576.27 63.8646  -2
  -2   4   8 1576.27 63.8646   1
  -1   4   8 90.1070 5.24637   1
   4   4   4 2674.34 105.623  -2
   0   4   8 2674.34 105.623   1
   4   4   5 838.420 91.3213  -2
   1   4   8 838.420 91.3213   1
   3   4   7 2506.72 136.864  -2
   2   4   8 2506.72 136.864   1
   3   4   8 97.1244 12.8761  -2
   3   4   8 97.1244 12.8761   1
   2   4  10 664.767 35.3501  -2
   4   4   8 664.767 35.3501   1
   2   4  11 367.247 24.3375  -2
   5   4   8 367.247 24.3375   1
   1   4  13 1505.50 83.6000  -2
   6   4   8 1505.50 83.6000   1
   1   4  14 237.433 16.6554  -2
   7   4   8 237.433 16.6554   1
   0   4  16 798.122 44.5337  -2
   8   4   8 798.122 44.5337   1
   0   4  17 57.4896 14.1064  -2
   9   4   8 57.4896 14.1064   1
  -1   4  19 174.642 43.6953  -2
  10   4   8 174.642 43.6953   1
  -1   4  20 24.0201 15.6929  -2
  11   4   8 24.0201 15.6929   1
  -2   4  22 850.234 109.168  -2
  12   4   8 850.234 109.168   1
  -2   4  23 110.522 28.2451  -2
  13   4   8 110.522 28.2451   1
 -11   5  18 279.703 47.9858  -2
 -15   5   8 279.703 47.9858   1
 -11   5  17 721.971 58.3863  -2
 -14   5   8 721.971 58.3863   1
 -10   5  15 219.790 58.3344  -2
 -13   5   8 219.790 58.3344   1
 -10   5  14 328.594 31.4185  -2
 -12   5   8 328.594 31.4185   1
 -11   5   8 6.85674 7.46932   1
  -9   5  11 525.365 30.8931  -2
 -10   5   8 525.365 30.8931   1
  -9   5   8 302.823 20.2984   1
  -8   5   8 2235.13 85.5597  -2
  -8   5   8 2235.13 85.5597   1
  -7   5   8 353.956 16.3516   1
  -7   5   5 179.550 9.52599  -2
  -6   5   8 179.550 9.52599   1
  -5   5   8 8.97421 2.39950   1
  -6   5   2 2174.25 77.4284  -2
  -4   5   8 2174.25 77.4284   1
  -3   5   8 487.047 18.4586   1
   5   5   1 1502.58 66.9261  -2
  -2   5   8 1502.58 66.9261   1
  -1   5   8 198.366 8.94379   1
   4   5   4 705.877 29.0766  -2
   0   5   8 705.877 29.0766   1
   1   5   8 5.93356 2.61471   1
   3   5   7 516.921 24.3821  -2
   2   5   8 516.921 24.3821   1
   3   5   8 507.940 36.6604  -2
   3   5   8 507.940 36.6604   1
   2   5  10 1554.43 87.4612  -2
   4   5   8 1554.43 87.4612   1
   2   5  11 153.210 12.4547  -2
   5   5   8 153.210 12.4547   1
   1   5  13 241.157 16.8130  -2
   6   5   8 241.157 16.8130   1
   1   5  14 184.064 14.8743  -2
   7   5   8 184.064 14.8743   1
   0   5  16 568.625 38.4245  -2
   8   5   8 568.625 38.4245   1
   0   5  17 173.262 19.7283  -2
   9   5   8 173.262 19.7283   1
  -1   5  19 584.542 56.3308  -2
  10   5   8 584.542 56.3308   1
  -1   5  20 153.367 25.7357  -2
  11   5   8 153.367 25.7357   1
  -2   5  22 -35.090 47.2201  -2
  12   5   8 -35.090 47.2201   1
  -2   5  23 -5.5176 24.5264  -2
  13   5   8 -5.5176 24.5264   1
 -11   6  17 190.336 30.0541  -2
 -14   6   8 190.336 30.0541   1
 -10   6  15 158.000 50.1588  -2
 -13   6   8 158.000 50.1588   1
 -10   6  14 224.199 26.8672  -2
 -12   6   8 224.199 26.8672   1
 -11   6   8 214.550 18.2124   1
  -9   6  11 758.185 42.8349  -2
 -10   6   8 758.185 42.8349   1
  -9   6   8 20.7161 6.31688   1
  -8   6   8 4.91155 4.42979  -2
  -8   6   8 4.91155 4.42979   1
  -7   6   8 31.3101 3.94683   1
  -7   6   5 1014.60 36.8208  -2
  -6   6   8 1014.60 36.8208   1
  -5   6   8 585.831 22.4554   1
  -6   6   2 518.411 22.2559  -2
  -4   6   8 518.411 22.2559   1
  -3   6   8 80.4439 5.18820   1
   5   6   1 843.864 35.9044  -2
  -2   6   8 843.864 35.9044   1
  -1   6   8 151.636 8.51632   1
   4   6   4 1114.91 49.6644  -2
   0   6   8 1114.91 49.6644   1
   4   6   5 1079.99 117.783  -2
   1   6   8 1079.99 117.783   1
   3   6   7 1083.91 48.2465  -2
   2   6   8 1083.91 48.2465   1
   3   6   8 149.756 15.9913  -2
   3   6   8 149.756 15.9913   1
   2   6  10 547.103 26.0316  -2
   4   6   8 547.103 26.0316   1
   2   6  11 390.764 23.3685  -2
   5   6   8 390.764 23.3685   1
   1   6  13 1042.88 63.9205  -2
   6   6   8 1042.88 63.9205   1
   1   6  14 368.071 27.2294  -2
   7   6   8 368.071 27.2294   1
   0   6  16 543.292 42.7649  -2
   8   6   8 543.292 42.7649   1
   0   6  17 175.855 24.2224  -2
   9   6   8 175.855 24.2224   1
  -1   6  19 111.798 41.8102  -2
  10   6   8 111.798 41.8102   1
  -1   6  20 36.1943 23.3312  -2
  11   6   8 36.1943 23.3312   1
  -2   6  22 696.041 97.4132  -2
  12   6   8 696.041 97.4132   1
 -11   7  17 403.780 39.9279  -2
 -14   7   8 403.780 39.9279   1
 -10   7  15 234.834 58.3921  -2
 -13   7   8 234.834 58.3921   1
 -10   7  14 88.5764 21.9255  -2
 -12   7   8 88.5764 21.9255   1
 -11   7   8 10.4346 8.62530   1
  -9   7  11 342.263 26.7668  -2
 -10   7   8 342.263 26.7668   1
  -9   7   8 380.462 24.4856   1
  -8   7   8 426.602 21.0191  -2
  -8   7   8 426.602 21.0191   1
  -7   7   8 369.976 16.1955   1
  -7   7   5 94.2723 7.30526  -2
  -6   7   8 94.2723 7.30526   1
  -5   7   8 102.293 6.26389   1
  -6   7   2 1201.72 48.7307  -2
  -4   7   8 1201.72 48.7307   1
  -3   7   8 358.320 15.3081   1
   5   7   1 607.461 25.8927  -2
  -2   7   8 607.461 25.8927   1
  -1   7   8 439.211 16.4366   1
   4   7   4 340.783 15.9411  -2
   0   7   8 340.783 15.9411   1
   4   7   5 80.3506 15.7604  -2
   1   7   8 80.3506 15.7604   1
   3   7   7 481.371 25.7568  -2
   2   7   8 481.371 25.7568   1
   3   7   8 494.904 36.0978  -2
   3   7   8 494.904 36.0978   1
   2   7  10 884.095 44.4790  -2
   4   7   8 884.095 44.4790   1
   2   7  11 329.142 22.9496  -2
   5   7   8 329.142 22.9496   1
   1   7  13 184.847 22.4068  -2
   6   7   8 184.847 22.4068   1
   1   7  14 331.170 34.3793  -2
   7   7   8 331.170 34.3793   1
   0   7  16 156.496 37.6130  -2
   8   7   8 156.496 37.6130   1
   0   7  17 237.149 27.1648  -2
   9   7   8 237.149 27.1648   1
  -1   7  19 464.458 70.1575  -2
  10   7   8 464.458 70.1575   1
  -1   7  20 344.661 35.9041  -2
  11   7   8 344.661 35.9041   1
  12   7   8 -14.679 15.6609   1
 -10   8  15 434.409 73.7686  -2
 -13   8   8 434.409 73.7686   1
 -10   8  14 134.311 31.0618  -2
 -12   8   8 134.311 31.0618   1
 -11   8   8 294.633 23.1822   1
  -9   8  11 353.818 27.6355  -2
 -10   8   8 353.818 27.6355   1
  -9   8   8 40.4114 8.46389   1
  -8   8   8 -4.6905 4.80401  -2
  -8   8   8 -4.6905 4.80401   1
  -7   8   8 72.5167 7.06641   1
  -7   8   5 597.254 27.8339  -2
  -6   8   8 597.254 27.8339   1
  -5   8   8 597.440 24.2122   1
  -6   8   2 223.856 10.8064  -2
  -4   8   8 223.856 10.8064   1
  -3   8   8 40.8795 4.07915   1
   5   8   1 318.753 16.6061  -2
  -2   8   8 318.753 16.6061   1
  -1   8   8 62.9673 5.60008   1
   4   8   4 538.563 25.8670  -2
   0   8   8 538.563 25.8670   1
   4   8   5 1119.45 87.6316  -2
   1   8   8 1119.45 87.6316   1
   3   8   7 609.682 36.3547  -2
   2   8   8 609.682 36.3547   1
   3   8   8 182.272 17.6257  -2
   3   8   8 182.272 17.6257   1
   2   8  10 262.627 20.1364  -2
   4   8   8 262.627 20.1364   1
   2   8  11 711.389 43.0528  -2
   5   8   8 711.389 43.0528   1
   1   8  13 445.261 35.7882  -2
   6   8   8 445.261 35.7882   1
   1   8  14 409.767 35.4516  -2
   7   8   8 409.767 35.4516   1
   0   8  16 356.057 39.2567  -2
   8   8   8 356.057 39.2567   1
   0   8  17 197.231 26.1263  -2
   9   8   8 197.231 26.1263   1
  -1   8  19 48.4889 43.8035  -2
  10   8   8 48.4889 43.8035   1
  -1   8  20 213.739 30.0262  -2
  11   8   8 213.739 30.0262   1
 -13   9   8 171.705 41.4970   1
 -10   9  14 80.6534 31.4572  -2
 -12   9   8 80.6534 31.4572   1
 -11   9   8 20.6142 10.1822   1
  -9   9  11 66.2131 12.2247  -2
 -10   9   8 66.2131 12.2247   1
  -9   9   8 355.341 22.5992   1
  -8   9   8 678.815 34.0067  -2
  -8   9   8 678.815 34.0067   1
  -7   9   8 319.065 19.2671   1
  -7   9   5 22.5573 5.77584  -2
  -6   9   8 22.5573 5.77584   1
  -5   9   8 76.4051 6.52670   1
  -6   9   2 454.651 20.6762  -2
  -4   9   8 454.651 20.6762   1
  -3   9   8 553.609 23.4121   1
   5   9   1 445.599 21.7671  -2
  -2   9   8 445.599 21.7671   1
   5   9   2 702.104 85.3816  -2
  -1   9   8 702.104 85.3816   1
   4   9   4 280.059 17.6170  -2
   0   9   8 280.059 17.6170   1
   4   9   5 120.677 21.0081  -2
   1   9   8 120.677 21.0081   1
   3   9   7 213.860 17.5960  -2
   2   9   8 213.860 17.5960   1
   3   9   8 800.794 51.1645  -2
   3   9   8 800.794 51.1645   1
   2   9  10 369.990 26.3100  -2
   4   9   8 369.990 26.3100   1
   2   9  11 270.438 21.9133  -2
   5   9   8 270.438 21.9133   1
   1   9  13 156.446 17.7519  -2
   6   9   8 156.446 17.7519   1
   1   9  14 190.964 19.7662  -2
   7   9   8 190.964 19.7662   1
   0   9  16 85.9124 20.1675  -2
   8   9   8 85.9124 20.1675   1
   0   9  17 210.293 28.1735  -2
   9   9   8 210.293 28.1735   1
  -1   9  19 44.1678 47.3036  -2
  10   9   8 44.1678 47.3036   1
 -12  10   8 30.8541 12.1581   1
 -11  10   8 242.781 21.3493   1
  -9  10  11 233.993 23.5201  -2
 -10  10   8 233.993 23.5201   1
  -9  10   8 46.5515 11.3374   1
  -8  10   8 -11.644 9.35012  -2
  -8  10   8 -11.644 9.35012   1
  -7  10   8 152.242 12.1971   1
  -7  10   5 194.220 14.4278  -2
  -6  10   8 194.220 14.4278   1
  -5  10   8 615.921 27.0299   1
  -6  10   2 210.406 13.8289  -2
  -4  10   8 210.406 13.8289   1
  -3  10   8 86.8972 7.92315   1
   5  10   1 203.462 14.4180  -2
  -2  10   8 203.462 14.4180   1
   5  10   2 382.416 57.7168  -2
  -1  10   8 382.416 57.7168   1
   4  10   4 275.051 17.8346  -2
   0  10   8 275.051 17.8346   1
   4  10   5 947.201 76.5093  -2
   1  10   8 947.201 76.5093   1
   3  10   7 202.128 16.1844  -2
   2  10   8 202.128 16.1844   1
   3  10   8 179.318 18.8004  -2
   3  10   8 179.318 18.8004   1
   2  10  10 74.3115 14.4354  -2
   4  10   8 74.3115 14.4354   1
   2  10  11 657.810 42.2127  -2
   5  10   8 657.810 42.2127   1
   1  10  13 157.664 18.9940  -2
   6  10   8 157.664 18.9940   1
   1  10  14 474.913 33.9845  -2
   7  10   8 474.913 33.9845   1
   0  10  16 142.388 24.3547  -2
   8  10   8 142.388 24.3547   1
   0  10  17 192.843 23.5003  -2
   9  10   8 192.843 23.5003   1
  -9  11  11 59.1609 17.7941  -2
 -10  11   8 59.1609 17.7941   1
  -9  11   8 397.705 24.9816   1
  -8  11   8 131.474 12.6703  -2
  -8  11   8 131.474 12.6703   1
  -7  11   8 301.883 19.1299   1
  -7  11   5 19.4922 11.5023  -2
  -6  11   8 19.4922 11.5023   1
  -5  11   8 12.4621 7.90976   1
  -6  11   2 199.223 16.7984  -2
  -4  11   8 199.223 16.7984   1
  -3  11   8 664.162 35.6789   1
   5  11   1 124.917 11.8274  -2
  -2  11   8 124.917 11.8274   1
   5  11   2 736.932 94.7920  -2
  -1  11   8 736.932 94.7920   1
   4  11   4 50.6045 10.2012  -2
   0  11   8 50.6045 10.2012   1
   4  11   5 70.0209 17.9352  -2
   1  11   8 70.0209 17.9352   1
   3  11   7 103.253 13.0824  -2
   2  11   8 103.253 13.0824   1
   3  11   8 927.861 51.8553  -2
   3  11   8 927.861 51.8553   1
   2  11  10 148.028 17.8626  -2
   4  11   8 148.028 17.8626   1
   2  11  11 269.621 23.5071  -2
   5  11   8 269.621 23.5071   1
   1  11  13 23.5903 16.3757  -2
   6  11   8 23.5903 16.3757   1
   1  11  14 198.232 21.9196  -2
   7  11   8 198.232 21.9196   1
   0  11  16 1.23883 21.2988  -2
   8  11   8 1.23883 21.2988   1
  -9  12   8 53.4507 10.8869   1
  -8  12   8 -10.259 11.1716  -2
  -8  12   8 -10.259 11.1716   1
  -7  12   8 102.507 12.7790   1
  -7  12   5 46.5222 13.0509  -2
  -6  12   8 46.5222 13.0509   1
  -5  12   8 523.249 35.0216   1
  -6  12   2 37.3168 12.5554  -2
  -4  12   8 37.3168 12.5554   1
  -6  12   1 391.455 58.7732  -2
  -3  12   8 391.455 58.7732   1
   5  12   1 66.9825 9.65445  -2
  -2  12   8 66.9825 9.65445   1
   5  12   2 310.529 43.0932  -2
  -1  12   8 310.529 43.0932   1
   4  12   4 70.8686 10.6160  -2
   0  12   8 70.8686 10.6160   1
   4  12   5 960.681 53.5721  -2
   1  12   8 960.681 53.5721   1
   3  12   7 50.7651 12.7206  -2
   2  12   8 50.7651 12.7206   1
   3  12   8 69.5252 16.2279  -2
   3  12   8 69.5252 16.2279   1
   2  12  10 37.5381 14.1169  -2
   4  12   8 37.5381 14.1169   1
   2  12  11 659.337 38.9448  -2
   5  12   8 659.337 38.9448   1
   1  12  13 39.3439 17.7557  -2
   6  12   8 39.3439 17.7557   1
   1  12  14 378.480 34.7144  -2
   7  12   8 378.480 34.7144   1
  -7  13   8 176.077 18.7761   1
  -7  13   5 2.30818 12.5113  -2
  -6  13   8 2.30818 12.5113   1
  -5  13   8 -5.7229 9.22059   1
  -6  13   2 15.5735 12.2491  -2
  -4  13   8 15.5735 12.2491   1
  -6  13   1 667.421 76.7466  -2
  -3  13   8 667.421 76.7466   1
   5  13   1 73.6093 14.0317  -2
  -2  13   8 73.6093 14.0317   1
   5  13   2 521.219 38.9631  -2
  -1  13   8 521.219 38.9631   1
   4  13   4 5.01435 9.38961  -2
   0  13   8 5.01435 9.38961   1
   4  13   5 174.852 16.1006  -2
   1  13   8 174.852 16.1006   1
   3  13   7 -9.3459 12.8929  -2
   2  13   8 -9.3459 12.8929   1
   3  13   8 552.638 36.0535  -2
   3  13   8 552.638 36.0535   1
   2  13  10 -3.6996 15.0203  -2
   4  13   8 -3.6996 15.0203   1
   2  13  11 210.888 21.4765  -2
   5  13   8 210.888 21.4765   1
  -5  14   8 317.768 59.7210   1
  -6  14   2 16.4187 14.6168  -2
  -4  14   8 16.4187 14.6168   1
  -3  14   8 84.5661 13.8015   1
   5  14   1 3.49324 12.5827  -2
  -2  14   8 3.49324 12.5827   1
   5  14   2 209.675 24.8273  -2
  -1  14   8 209.675 24.8273   1
   4  14   4 23.2029 18.0304  -2
   0  14   8 23.2029 18.0304   1
   4  14   5 601.972 41.9673  -2
   1  14   8 601.972 41.9673   1
   3  14   7 2.16172 13.8772  -2
   2  14   8 2.16172 13.8772   1
 -12   0  19 -76.830 61.7410  -2
 -16   0   9 -76.830 61.7410   1
 -12   0  18 147.264 55.3711  -2
 -15   0   9 147.264 55.3711   1
 -14   0   9 0.48325 17.6445   1
 -11   0  15 845.585 73.4317  -2
 -13   0   9 845.585 73.4317   1
 -12   0   9 -0.5880 7.55913   1
 -10   0  12 886.479 61.4555  -2
 -11   0   9 886.479 61.4555   1
 -10   0   9 5.82468 6.57205   1
  -9   0   9 619.876 44.0023  -2
  -9   0   9 619.876 44.0023   1
  -8   0   9 2.44428 4.49453   1
  -8   0   6 2073.71 111.278  -2
  -7   0   9 2073.71 111.278   1
  -6   0   9 1.32796 2.53762   1
  -7   0   3 887.463 50.2795  -2
  -5   0   9 887.463 50.2795   1
  -4   0   9 5.64322 2.32182   1
   6   0   0 3261.28 193.507  -2
  -3   0   9 3261.28 193.507   1
  -2   0   9 3.86270 2.90701   1
   5   0   3 1078.36 88.1768  -2
  -1   0   9 1078.36 88.1768   1
   0   0   9 8.41717 3.28914   1
   4   0   6 1791.58 145.709  -2
   1   0   9 1791.58 145.709   1
   4   0   7 13.1736 12.2588  -2
   2   0   9 13.1736 12.2588   1
   3   0   9 1564.47 129.421  -2
   3   0   9 1564.47 129.421   1
   3   0  10 16.1533 17.0654  -2
   4   0   9 16.1533 17.0654   1
   2   0  12 1783.15 147.826  -2
   5   0   9 1783.15 147.826   1
   2   0  13 9.07521 12.9763  -2
   6   0   9 9.07521 12.9763   1
   1   0  15 799.359 66.4033  -2
   7   0   9 799.359 66.4033   1
   1   0  16 -5.0418 16.8277  -2
   8   0   9 -5.0418 16.8277   1
   0   0  18 611.939 74.7835  -2
   9   0   9 611.939 74.7835   1
   0   0  19 -33.131 17.9328  -2
  10   0   9 -33.131 17.9328   1
  11   0   9 623.774 43.7048   1
  -1   0  22 -49.547 43.1673  -2
  12   0   9 -49.547 43.1673   1
  13   0   9 201.942 34.6313   1
 -12   1  19 -68.883 61.9723  -2
 -16   1   9 -68.883 61.9723   1
 -12   1  18 852.512 85.9692  -2
 -15   1   9 852.512 85.9692   1
 -11   1  16 141.478 44.6583  -2
 -14   1   9 141.478 44.6583   1
 -11   1  15 326.282 32.5034  -2
 -13   1   9 326.282 32.5034   1
 -12   1   9 7.32603 7.32165   1
 -10   1  12 850.763 40.8018  -2
 -11   1   9 850.763 40.8018   1
 -10   1   9 10.0161 5.49411   1
  -9   1   9 1914.00 81.0409  -2
  -9   1   9 1914.00 81.0409   1
  -8   1   9 2.94780 2.61279   1
  -8   1   6 185.732 9.59919  -2
  -7   1   9 185.732 9.59919   1
  -6   1   9 112.382 6.19615   1
  -7   1   3 2303.21 89.2210  -2
  -5   1   9 2303.21 89.2210   1
  -4   1   9 137.541 6.44118   1
   6   1   0 2910.96 117.041  -2
  -3   1   9 2910.96 117.041   1
  -2   1   9 153.289 8.08855   1
   5   1   3 1725.84 94.7343  -2
  -1   1   9 1725.84 94.7343   1
   0   1   9 2.33559 2.51304   1
   4   1   6 2039.93 164.548  -2
   1   1   9 2039.93 164.548   1
   4   1   7 125.293 30.7556  -2
   2   1   9 125.293 30.7556   1
   3   1   9 3550.89 284.696  -2
   3   1   9 3550.89 284.696   1
   3   1  10 82.2784 12.4657  -2
   4   1   9 82.2784 12.4657   1
   2   1  12 527.984 51.0346  -2
   5   1   9 527.984 51.0346   1
   2   1  13 42.4797 10.4775  -2
   6   1   9 42.4797 10.4775   1
   1   1  15 1293.52 74.7266  -2
   7   1   9 1293.52 74.7266   1
   1   1  16 1.46033 11.1741  -2
   8   1   9 1.46033 11.1741   1
   0   1  18 683.233 57.5433  -2
   9   1   9 683.233 57.5433   1
   0   1  19 -32.263 14.0280  -2
  10   1   9 -32.263 14.0280   1
  -1   1  21 133.834 42.5024  -2
  11   1   9 133.834 42.5024   1
  -1   1  22 -4.7026 20.8348  -2
  12   1   9 -4.7026 20.8348   1
  13   1   9 431.423 44.9384   1
 -12   2  19 -75.125 42.1124  -2
 -16   2   9 -75.125 42.1124   1
 -12   2  18 331.401 50.2882  -2
 -15   2   9 331.401 50.2882   1
 -11   2  16 174.902 49.8287  -2
 -14   2   9 174.902 49.8287   1
 -11   2  15 1133.27 81.3433  -2
 -13   2   9 1133.27 81.3433   1
 -12   2   9 25.4297 8.97368   1
 -10   2  12 725.629 36.5592  -2
 -11   2   9 725.629 36.5592   1
 -10   2   9 19.8776 5.03292   1
  -9   2   9 604.473 27.2214  -2
  -9   2   9 604.473 27.2214   1
  -8   2   9 101.249 6.64782   1
  -8   2   6 2695.56 105.081  -2
  -7   2   9 2695.56 105.081   1
  -6   2   9 19.9459 2.56925   1
  -7   2   3 659.426 24.8988  -2
  -5   2   9 659.426 24.8988   1
  -4   2   9 46.6376 3.67230   1
   6   2   0 2205.40 94.0014  -2
  -3   2   9 2205.40 94.0014   1
  -2   2   9 52.7281 3.80857   1
   5   2   3 1754.59 99.1965  -2
  -1   2   9 1754.59 99.1965   1
   0   2   9 52.5454 3.94862   1
   4   2   6 1736.65 141.005  -2
   1   2   9 1736.65 141.005   1
   4   2   7 28.5038 13.1186  -2
   2   2   9 28.5038 13.1186   1
   3   2   9 238.987 20.9939  -2
   3   2   9 238.987 20.9939   1
   3   2  10 88.6270 13.8620  -2
   4   2   9 88.6270 13.8620   1
   2   2  12 1591.58 104.162  -2
   5   2   9 1591.58 104.162   1
   2   2  13 113.168 13.0714  -2
   6   2   9 113.168 13.0714   1
   1   2  15 798.793 48.7300  -2
   7   2   9 798.793 48.7300   1
   1   2  16 39.7412 12.5856  -2
   8   2   9 39.7412 12.5856   1
   0   2  18 302.394 32.3343  -2
   9   2   9 302.394 32.3343   1
   0   2  19 -0.4250 16.5359  -2
  10   2   9 -0.4250 16.5359   1
  -1   2  21 785.458 97.6357  -2
  11   2   9 785.458 97.6357   1
  -1   2  22 99.1073 20.6632  -2
  12   2   9 99.1073 20.6632   1
  13   2   9 269.738 28.4801   1
 -12   3  18 514.651 46.6368  -2
 -15   3   9 514.651 46.6368   1
 -11   3  16 212.239 53.4016  -2
 -14   3   9 212.239 53.4016   1
 -11   3  15 479.358 41.6297  -2
 -13   3   9 479.358 41.6297   1
 -12   3   9 -16.217 8.35427   1
 -10   3  12 601.913 34.9223  -2
 -11   3   9 601.913 34.9223   1
 -10   3   9 63.2753 6.78136   1
  -9   3   9 1613.10 66.7030  -2
  -9   3   9 1613.10 66.7030   1
  -8   3   9 105.248 7.32627   1
  -8   3   6 174.445 8.65921  -2
  -7   3   9 174.445 8.65921   1
  -6   3   9 134.303 7.10195   1
  -7   3   3 1849.53 76.3836  -2
  -5   3   9 1849.53 76.3836   1
  -4   3   9 130.932 7.24815   1
   6   3   0 2103.89 84.3393  -2
  -3   3   9 2103.89 84.3393   1
  -2   3   9 208.124 9.69269   1
   5   3   3 1652.58 70.9098  -2
  -1   3   9 1652.58 70.9098   1
   0   3   9 26.9290 2.96720   1
   4   3   6 1782.88 115.019  -2
   1   3   9 1782.88 115.019   1
   4   3   7 201.065 17.9456  -2
   2   3   9 201.065 17.9456   1
   3   3   9 3108.67 172.764  -2
   3   3   9 3108.67 172.764   1
   3   3  10 86.5714 10.3295  -2
   4   3   9 86.5714 10.3295   1
   2   3  12 231.067 18.1510  -2
   5   3   9 231.067 18.1510   1
   2   3  13 126.956 14.3431  -2
   6   3   9 126.956 14.3431   1
   1   3  15 1279.16 74.5736  -2
   7   3   9 1279.16 74.5736   1
   1   3  16 131.806 13.4990  -2
   8   3   9 131.806 13.4990   1
   0   3  18 602.436 75.7778  -2
   9   3   9 602.436 75.7778   1
   0   3  19 72.0272 15.5420  -2
  10   3   9 72.0272 15.5420   1
  -1   3  21 177.702 46.4141  -2
  11   3   9 177.702 46.4141   1
  -1   3  22 5.40664 20.0245  -2
  12   3   9 5.40664 20.0245   1
  13   3   9 367.406 36.2842   1
 -12   4  18 304.871 35.8232  -2
 -15   4   9 304.871 35.8232   1
 -11   4  16 384.051 67.1088  -2
 -14   4   9 384.051 67.1088   1
 -11   4  15 426.547 38.9746  -2
 -13   4   9 426.547 38.9746   1
 -12   4   9 66.2470 14.6039   1
 -10   4  12 470.539 32.4173  -2
 -11   4   9 470.539 32.4173   1
 -10   4   9 0.13796 4.53478   1
  -9   4   9 169.307 11.3509  -2
  -9   4   9 169.307 11.3509   1
  -8   4   9 90.2227 6.97367   1
  -8   4   6 1805.31 74.8202  -2
  -7   4   9 1805.31 74.8202   1
  -6   4   9 233.209 11.6075   1
  -7   4   3 322.193 15.9548  -2
  -5   4   9 322.193 15.9548   1
  -7   4   2 233.274 32.8799  -2
  -4   4   9 233.274 32.8799   1
   6   4   0 1303.80 53.4130  -2
  -3   4   9 1303.80 53.4130   1
  -2   4   9 470.439 20.0826   1
   5   4   3 1364.55 58.7573  -2
  -1   4   9 1364.55 58.7573   1
   5   4   4 343.187 42.1451  -2
   0   4   9 343.187 42.1451   1
   4   4   6 934.033 53.0352  -2
   1   4   9 934.033 53.0352   1
   4   4   7 21.2894 9.95605  -2
   2   4   9 21.2894 9.95605   1
   3   4   9 515.981 31.8311  -2
   3   4   9 515.981 31.8311   1
   3   4  10 388.093 22.5117  -2
   4   4   9 388.093 22.5117   1
   2   4  12 1972.32 110.070  -2
   5   4   9 1972.32 110.070   1
   2   4  13 123.917 11.7490  -2
   6   4   9 123.917 11.7490   1
   1   4  15 698.113 41.8104  -2
   7   4   9 698.113 41.8104   1
   1   4  16 97.9974 11.6553  -2
   8   4   9 97.9974 11.6553   1
   0   4  18 335.107 52.8263  -2
   9   4   9 335.107 52.8263   1
   0   4  19 15.8879 15.0402  -2
  10   4   9 15.8879 15.0402   1
  -1   4  21 873.658 108.491  -2
  11   4   9 873.658 108.491   1
  -1   4  22 173.268 27.8549  -2
  12   4   9 173.268 27.8549   1
  13   4   9 155.572 30.2607   1
 -12   5  18 624.188 54.3633  -2
 -15   5   9 624.188 54.3633   1
 -11   5  16 236.594 57.8298  -2
 -14   5   9 236.594 57.8298   1
 -11   5  15 152.392 24.8569  -2
 -13   5   9 152.392 24.8569   1
 -12   5   9 -0.7881 8.30650   1
 -10   5  12 248.942 20.8154  -2
 -11   5   9 248.942 20.8154   1
 -10   5   9 212.903 13.9157   1
  -9   5   9 1641.04 73.2375  -2
  -9   5   9 1641.04 73.2375   1
  -8   5   9 76.0920 5.91170   1
  -8   5   6 87.1829 6.78520  -2
  -7   5   9 87.1829 6.78520   1
  -6   5   9 13.2199 2.48346   1
  -7   5   3 1401.29 56.7572  -2
  -5   5   9 1401.29 56.7572   1
  -4   5   9 630.245 25.1387   1
   6   5   0 1004.64 38.9998  -2
  -3   5   9 1004.64 38.9998   1
  -2   5   9 166.424 9.53764   1
   5   5   3 1214.58 48.7607  -2
  -1   5   9 1214.58 48.7607   1
   0   5   9 27.0229 3.39126   1
   4   5   6 1697.17 93.8260  -2
   1   5   9 1697.17 93.8260   1
   4   5   7 780.737 53.5292  -2
   2   5   9 780.737 53.5292   1
   3   5   9 844.846 49.3203  -2
   3   5   9 844.846 49.3203   1
   3   5  10 172.361 13.1028  -2
   4   5   9 172.361 13.1028   1
   2   5  12 546.405 34.3823  -2
   5   5   9 546.405 34.3823   1
   2   5  13 255.347 17.5477  -2
   6   5   9 255.347 17.5477   1
   1   5  15 1237.20 82.4870  -2
   7   5   9 1237.20 82.4870   1
   1   5  16 222.871 20.5028  -2
   8   5   9 222.871 20.5028   1
   0   5  18 418.363 60.0837  -2
   9   5   9 418.363 60.0837   1
   0   5  19 70.1544 22.3997  -2
  10   5   9 70.1544 22.3997   1
  -1   5  21 32.1758 41.8633  -2
  11   5   9 32.1758 41.8633   1
  -1   5  22 -5.2192 23.0038  -2
  12   5   9 -5.2192 23.0038   1
 -11   6  16 303.112 66.3179  -2
 -14   6   9 303.112 66.3179   1
 -11   6  15 399.498 37.7762  -2
 -13   6   9 399.498 37.7762   1
 -12   6   9 101.100 14.4056   1
 -10   6  12 390.880 29.6910  -2
 -11   6   9 390.880 29.6910   1
 -10   6   9 27.1713 6.31631   1
  -9   6   9 425.868 23.1980  -2
  -9   6   9 425.868 23.1980   1
  -8   6   9 184.370 11.1284   1
  -8   6   6 1149.69 45.1187  -2
  -7   6   9 1149.69 45.1187   1
  -6   6   9 324.280 13.8742   1
  -7   6   3 148.315 8.50521  -2
  -5   6   9 148.315 8.50521   1
  -4   6   9 15.4560 2.54577   1
   6   6   0 759.697 32.6715  -2
  -3   6   9 759.697 32.6715   1
  -2   6   9 271.866 14.0437   1
   5   6   3 694.943 28.8928  -2
  -1   6   9 694.943 28.8928   1
   5   6   4 360.986 46.0700  -2
   0   6   9 360.986 46.0700   1
   4   6   6 731.725 33.7578  -2
   1   6   9 731.725 33.7578   1
   4   6   7 220.845 16.9334  -2
   2   6   9 220.845 16.9334   1
   3   6   9 8.48781 7.88858  -2
   3   6   9 8.48781 7.88858   1
   3   6  10 283.009 17.7291  -2
   4   6   9 283.009 17.7291   1
   2   6  12 1104.87 63.9806  -2
   5   6   9 1104.87 63.9806   1
   2   6  13 272.919 26.1234  -2
   6   6   9 272.919 26.1234   1
   1   6  15 449.012 59.7007  -2
   7   6   9 449.012 59.7007   1
   1   6  16 193.811 23.0816  -2
   8   6   9 193.811 23.0816   1
   0   6  18 192.136 44.6431  -2
   9   6   9 192.136 44.6431   1
   0   6  19 65.9711 23.0102  -2
  10   6   9 65.9711 23.0102   1
  -1   6  21 608.793 85.2894  -2
  11   6   9 608.793 85.2894   1
  -1   6  22 287.434 33.2001  -2
  12   6   9 287.434 33.2001   1
 -11   7  16 310.855 64.1523  -2
 -14   7   9 310.855 64.1523   1
 -11   7  15 130.170 25.1452  -2
 -13   7   9 130.170 25.1452   1
 -12   7   9 -6.5004 9.19492   1
 -10   7  12 259.573 22.6521  -2
 -11   7   9 259.573 22.6521   1
 -10   7   9 312.883 20.0040   1
  -9   7   9 652.077 32.1305  -2
  -9   7   9 652.077 32.1305   1
  -8   7   9 93.0806 7.51655   1
  -8   7   6 179.491 11.4517  -2
  -7   7   9 179.491 11.4517   1
  -6   7   9 16.6905 3.36610   1
  -7   7   3 696.421 31.3656  -2
  -5   7   9 696.421 31.3656   1
  -4   7   9 932.117 38.3881   1
   6   7   0 984.665 43.9818  -2
  -3   7   9 984.665 43.9818   1
  -2   7   9 159.184 8.77381   1
   5   7   3 677.047 31.3953  -2
  -1   7   9 677.047 31.3953   1
   5   7   4 219.191 24.4431  -2
   0   7   9 219.191 24.4431   1
   4   7   6 856.422 43.0469  -2
   1   7   9 856.422 43.0469   1
   4   7   7 1017.62 67.9124  -2
   2   7   9 1017.62 67.9124   1
   3   7   9 1402.55 76.3282  -2
   3   7   9 1402.55 76.3282   1
   3   7  10 167.354 15.9650  -2
   4   7   9 167.354 15.9650   1
   2   7  12 43.2990 12.6573  -2
   5   7   9 43.2990 12.6573   1
   2   7  13 411.755 28.1003  -2
   6   7   9 411.755 28.1003   1
   1   7  15 501.846 48.6621  -2
   7   7   9 501.846 48.6621   1
   1   7  16 321.633 31.4345  -2
   8   7   9 321.633 31.4345   1
   0   7  18 223.341 47.0863  -2
   9   7   9 223.341 47.0863   1
   0   7  19 158.573 25.8162  -2
  10   7   9 158.573 25.8162   1
  -1   7  21 20.5215 46.7356  -2
  11   7   9 20.5215 46.7356   1
 -11   8  15 501.578 80.8815  -2
 -13   8   9 501.578 80.8815   1
 -12   8   9 151.693 18.4367   1
 -10   8  12 157.862 19.2038  -2
 -11   8   9 157.862 19.2038   1
 -10   8   9 2.42769 7.57666   1
  -9   8   9 232.115 15.6032  -2
  -9   8   9 232.115 15.6032   1
  -8   8   9 256.096 15.2167   1
  -8   8   6 739.735 35.2563  -2
  -7   8   9 739.735 35.2563   1
  -6   8   9 502.636 21.7925   1
  -7   8   3 38.7262 7.60303  -2
  -5   8   9 38.7262 7.60303   1
  -4   8   9 23.9766 4.11410   1
   6   8   0 590.510 28.0705  -2
  -3   8   9 590.510 28.0705   1
  -2   8   9 230.587 12.0761   1
   5   8   3 325.167 17.2674  -2
  -1   8   9 325.167 17.2674   1
   5   8   4 1199.05 94.3957  -2
   0   8   9 1199.05 94.3957   1
   4   8   6 406.749 22.9570  -2
   1   8   9 406.749 22.9570   1
   4   8   7 130.576 25.5613  -2
   2   8   9 130.576 25.5613   1
   3   8   9 36.8035 10.9839  -2
   3   8   9 36.8035 10.9839   1
   3   8  10 845.189 48.5189  -2
   4   8   9 845.189 48.5189   1
   2   8  12 407.534 27.5863  -2
   5   8   9 407.534 27.5863   1
   2   8  13 345.715 25.4671  -2
   6   8   9 345.715 25.4671   1
   1   8  15 242.821 24.4174  -2
   7   8   9 242.821 24.4174   1
   1   8  16 195.850 25.0513  -2
   8   8   9 195.850 25.0513   1
   0   8  18 178.500 47.9098  -2
   9   8   9 178.500 47.9098   1
   0   8  19 78.9531 22.9541  -2
  10   8   9 78.9531 22.9541   1
  11   8   9 82.5520 21.1861   1
 -12   9   9 11.6695 11.0625   1
 -10   9  12 153.967 21.2017  -2
 -11   9   9 153.967 21.2017   1
 -10   9   9 353.462 25.8196   1
  -9   9   9 434.818 27.4322  -2
  -9   9   9 434.818 27.4322   1
  -8   9   9 237.252 14.5391   1
  -8   9   6 64.8399 9.03686  -2
  -7   9   9 64.8399 9.03686   1
  -6   9   9 40.3139 5.44576   1
  -7   9   3 490.506 24.5011  -2
  -5   9   9 490.506 24.5011   1
  -4   9   9 777.004 34.0100   1
   6   9   0 365.610 19.1896  -2
  -3   9   9 365.610 19.1896   1
   6   9   1 481.081 63.6171  -2
  -2   9   9 481.081 63.6171   1
   5   9   3 172.630 12.7150  -2
  -1   9   9 172.630 12.7150   1
   5   9   4 182.233 24.8455  -2
   0   9   9 182.233 24.8455   1
   4   9   6 217.577 16.0924  -2
   1   9   9 217.577 16.0924   1
   4   9   7 1231.28 68.6852  -2
   2   9   9 1231.28 68.6852   1
   3   9   9 422.198 28.8934  -2
   3   9   9 422.198 28.8934   1
   3   9  10 236.076 20.3463  -2
   4   9   9 236.076 20.3463   1
   2   9  12 105.797 16.8054  -2
   5   9   9 105.797 16.8054   1
   2   9  13 420.919 30.5299  -2
   6   9   9 420.919 30.5299   1
   1   9  15 216.066 28.0398  -2
   7   9   9 216.066 28.0398   1
   1   9  16 365.103 28.1014  -2
   8   9   9 365.103 28.1014   1
   0   9  18 170.092 29.7396  -2
   9   9   9 170.092 29.7396   1
   0   9  19 212.341 29.5350  -2
  10   9   9 212.341 29.5350   1
 -10  10  12 29.3753 17.7737  -2
 -11  10   9 29.3753 17.7737   1
 -10  10   9 19.0580 11.8847   1
  -9  10   9 53.5309 11.4094  -2
  -9  10   9 53.5309 11.4094   1
  -8  10   9 271.760 22.5589   1
  -8  10   6 231.235 17.9606  -2
  -7  10   9 231.235 17.9606   1
  -6  10   9 311.585 19.6651   1
  -7  10   3 22.6887 7.55280  -2
  -5  10   9 22.6887 7.55280   1
  -4  10   9 3.43297 4.58843   1
   6  10   0 339.400 22.3521  -2
  -3  10   9 339.400 22.3521   1
   6  10   1 487.976 66.3608  -2
  -2  10   9 487.976 66.3608   1
   5  10   3 104.375 10.8879  -2
  -1  10   9 104.375 10.8879   1
   5  10   4 626.293 54.5483  -2
   0  10   9 626.293 54.5483   1
   4  10   6 171.636 14.9188  -2
   1  10   9 171.636 14.9188   1
   4  10   7 126.729 14.4315  -2
   2  10   9 126.729 14.4315   1
   3  10   9 32.4572 13.0961  -2
   3  10   9 32.4572 13.0961   1
   3  10  10 488.083 33.3573  -2
   4  10   9 488.083 33.3573   1
   2  10  12 113.958 17.7914  -2
   5  10   9 113.958 17.7914   1
   2  10  13 548.458 37.2896  -2
   6  10   9 548.458 37.2896   1
   1  10  15 42.7198 17.6883  -2
   7  10   9 42.7198 17.6883   1
   1  10  16 175.431 21.2081  -2
   8  10   9 175.431 21.2081   1
   0  10  18 115.604 40.2416  -2
   9  10   9 115.604 40.2416   1
 -10  11   9 275.045 27.1332   1
  -9  11   9 67.8750 11.7627  -2
  -9  11   9 67.8750 11.7627   1
  -8  11   9 245.151 21.5397   1
  -8  11   6 59.8169 13.1022  -2
  -7  11   9 59.8169 13.1022   1
  -6  11   9 17.9708 9.23594   1
  -7  11   3 114.463 13.9944  -2
  -5  11   9 114.463 13.9944   1
  -4  11   9 733.324 39.8624   1
   6  11   0 143.977 13.8941  -2
  -3  11   9 143.977 13.8941   1
   6  11   1 513.994 73.5918  -2
  -2  11   9 513.994 73.5918   1
   5  11   3 98.7038 11.3010  -2
  -1  11   9 98.7038 11.3010   1
   5  11   4 205.025 22.3773  -2
   0  11   9 205.025 22.3773   1
   4  11   6 73.2835 12.3965  -2
   1  11   9 73.2835 12.3965   1
   4  11   7 878.815 46.7424  -2
   2  11   9 878.815 46.7424   1
   3  11   9 331.514 22.6693  -2
   3  11   9 331.514 22.6693   1
   3  11  10 251.147 20.3343  -2
   4  11   9 251.147 20.3343   1
   2  11  12 49.2255 16.2785  -2
   5  11   9 49.2255 16.2785   1
   2  11  13 378.952 29.6146  -2
   6  11   9 378.952 29.6146   1
   1  11  15 67.1375 20.1240  -2
   7  11   9 67.1375 20.1240   1
   1  11  16 372.941 31.3382  -2
   8  11   9 372.941 31.3382   1
  -9  12   9 40.9730 13.0486  -2
  -9  12   9 40.9730 13.0486   1
  -8  12   9 288.526 23.7494   1
  -8  12   6 63.9069 14.8475  -2
  -7  12   9 63.9069 14.8475   1
  -6  12   9 308.965 24.5112   1
  -7  12   3 35.9416 14.2096  -2
  -5  12   9 35.9416 14.2096   1
  -4  12   9 19.1533 8.64406   1
   6  12   0 59.6732 13.8711  -2
  -3  12   9 59.6732 13.8711   1
  -2  12   9 308.755 20.0041   1
   5  12   3 48.7567 10.2612  -2
  -1  12   9 48.7567 10.2612   1
   5  12   4 722.909 42.5586  -2
   0  12   9 722.909 42.5586   1
   4  12   6 75.6164 13.6075  -2
   1  12   9 75.6164 13.6075   1
   4  12   7 63.3786 14.5758  -2
   2  12   9 63.3786 14.5758   1
   3  12   9 24.7046 13.1024  -2
   3  12   9 24.7046 13.1024   1
   3  12  10 554.735 33.6515  -2
   4  12   9 554.735 33.6515   1
   2  12  12 21.6798 15.4672  -2
   5  12   9 21.6798 15.4672   1
   2  12  13 340.605 29.4557  -2
   6  12   9 340.605 29.4557   1
  -8  13   6 19.8396 14.5739  -2
  -7  13   9 19.8396 14.5739   1
  -6  13   9 75.9075 13.4719   1
  -7  13   3 2.47859 13.4830  -2
  -5  13   9 2.47859 13.4830   1
  -4  13   9 443.195 31.7197   1
   6  13   0 40.4809 14.1099  -2
  -3  13   9 40.4809 14.1099   1
   6  13   1 493.369 45.7699  -2
  -2  13   9 493.369 45.7699   1
   5  13   3 16.6072 10.7085  -2
  -1  13   9 16.6072 10.7085   1
   5  13   4 204.210 17.6612  -2
   0  13   9 204.210 17.6612   1
   4  13   6 15.2268 12.1355  -2
   1  13   9 15.2268 12.1355   1
   4  13   7 658.872 38.9159  -2
   2  13   9 658.872 38.9159   1
   3  13   9 33.8682 14.9752  -2
   3  13   9 33.8682 14.9752   1
   3  13  10 219.386 22.1927  -2
   4  13   9 219.386 22.1927   1
  -4  14   9 -2.8468 22.7611   1
   6  14   0 30.1520 14.6557  -2
  -3  14   9 30.1520 14.6557   1
   6  14   1 439.599 36.9769  -2
  -2  14   9 439.599 36.9769   1
   5  14   3 22.4080 15.4898  -2
  -1  14   9 22.4080 15.4898   1
   5  14   4 429.242 43.9521  -2
   0  14   9 429.242 43.9521   1
   4  14   6 13.7493 13.2092  -2
   1  14   9 13.7493 13.2092   1
 -16   0  10 80.0093 29.8448   1
 -15   0  10 -26.854 16.9109   1
 -12   0  16 887.866 121.982  -2
 -14   0  10 887.866 121.982   1
 -13   0  10 24.2255 13.9759   1
 -11   0  13 748.902 53.6758  -2
 -12   0  10 748.902 53.6758   1
 -11   0  10 -1.7083 6.89083   1
 -10   0  10 862.976 59.5731  -2
 -10   0  10 862.976 59.5731   1
  -9   0  10 -1.6839 4.57259   1
  -9   0   7 3056.72 204.649  -2
  -8   0  10 3056.72 204.649   1
  -7   0  10 0.62832 3.11153   1
  -8   0   4 546.010 32.2335  -2
  -6   0  10 546.010 32.2335   1
  -5   0  10 -2.7794 3.07847   1
  -7   0   1 2442.98 150.370  -2
  -4   0  10 2442.98 150.370   1
  -3   0  10 2.28896 2.05094   1
   6   0   2 3029.63 224.842  -2
  -2   0  10 3029.63 224.842   1
  -1   0  10 1.83017 3.19717   1
   5   0   5 1554.56 127.670  -2
   0   0  10 1554.56 127.670   1
   5   0   6 8.74236 24.7333  -2
   1   0  10 8.74236 24.7333   1
   4   0   8 1201.09 100.699  -2
   2   0  10 1201.09 100.699   1
   4   0   9 15.1000 14.8113  -2
   3   0  10 15.1000 14.8113   1
   3   0  11 2539.72 207.174  -2
   4   0  10 2539.72 207.174   1
   3   0  12 -35.013 10.6632  -2
   5   0  10 -35.013 10.6632   1
   2   0  14 216.920 27.3661  -2
   6   0  10 216.920 27.3661   1
   2   0  15 -2.2501 15.3108  -2
   7   0  10 -2.2501 15.3108   1
   1   0  17 705.618 83.2964  -2
   8   0  10 705.618 83.2964   1
   1   0  18 -39.034 14.5153  -2
   9   0  10 -39.034 14.5153   1
  10   0  10 608.715 42.2565   1
   0   0  21 -38.592 21.7569  -2
  11   0  10 -38.592 21.7569   1
  12   0  10 20.9405 17.2488   1
  -1   0  24 13.8356 48.9840  -2
  13   0  10 13.8356 48.9840   1
 -16   1  10 298.970 39.0787   1
 -15   1  10 11.1791 15.8762   1
 -12   1  16 201.057 35.8411  -2
 -14   1  10 201.057 35.8411   1
 -13   1  10 12.6015 10.9160   1
 -11   1  13 624.781 32.0681  -2
 -12   1  10 624.781 32.0681   1
 -11   1  10 6.32097 5.44617   1
 -10   1  10 971.297 46.8203  -2
 -10   1  10 971.297 46.8203   1
  -9   1  10 2.55224 4.08362   1
  -9   1   7 109.534 12.3534  -2
  -8   1  10 109.534 12.3534   1
  -7   1  10 -0.9441 2.34538   1
  -8   1   4 1785.82 74.5567  -2
  -6   1  10 1785.82 74.5567   1
  -5   1  10 71.6820 4.61799   1
  -7   1   1 1478.01 59.8098  -2
  -4   1  10 1478.01 59.8098   1
  -3   1  10 6.05408 1.34279   1
   6   1   2 1827.13 89.0658  -2
  -2   1  10 1827.13 89.0658   1
  -1   1  10 43.2845 4.34398   1
   5   1   5 1422.41 92.4512  -2
   0   1  10 1422.41 92.4512   1
   5   1   6 104.127 29.8131  -2
   1   1  10 104.127 29.8131   1
   4   1   8 2751.06 221.320  -2
   2   1  10 2751.06 221.320   1
   4   1   9 52.1890 10.1023  -2
   3   1  10 52.1890 10.1023   1
   3   1  11 64.6950 21.2126  -2
   4   1  10 64.6950 21.2126   1
   3   1  12 22.2366 10.7667  -2
   5   1  10 22.2366 10.7667   1
   2   1  14 2091.85 115.922  -2
   6   1  10 2091.85 115.922   1
   2   1  15 17.0483 11.1617  -2
   7   1  10 17.0483 11.1617   1
   1   1  17 1048.24 82.7317  -2
   8   1  10 1048.24 82.7317   1
   1   1  18 30.0510 12.7488  -2
   9   1  10 30.0510 12.7488   1
   0   1  20 407.480 59.3244  -2
  10   1  10 407.480 59.3244   1
   0   1  21 -4.9239 17.8494  -2
  11   1  10 -4.9239 17.8494   1
  12   1  10 603.715 39.2899   1
  -1   1  24 -23.935 33.7865  -2
  13   1  10 -23.935 33.7865   1
 -12   2  17 29.5585 61.1206  -2
 -15   2  10 29.5585 61.1206   1
 -12   2  16 926.502 69.2968  -2
 -14   2  10 926.502 69.2968   1
 -13   2  10 46.6555 13.0246   1
 -11   2  13 681.445 39.0812  -2
 -12   2  10 681.445 39.0812   1
 -11   2  10 31.5025 6.72004   1
 -10   2  10 860.896 41.9377  -2
 -10   2  10 860.896 41.9377   1
  -9   2  10 16.5098 4.68732   1
  -9   2   7 3177.02 147.038  -2
  -8   2  10 3177.02 147.038   1
  -7   2  10 77.8965 5.09299   1
  -8   2   4 181.435 10.5166  -2
  -6   2  10 181.435 10.5166   1
  -5   2  10 49.4823 3.82701   1
  -7   2   1 1630.66 65.9097  -2
  -4   2  10 1630.66 65.9097   1
   7   2   0 13.5044 15.2797  -2
  -3   2  10 13.5044 15.2797   1
   6   2   2 1829.71 80.4058  -2
  -2   2  10 1829.71 80.4058   1
  -1   2  10 96.1219 6.12569   1
   5   2   5 1787.09 144.286  -2
   0   2  10 1787.09 144.286   1
   5   2   6 40.5776 26.6370  -2
   1   2  10 40.5776 26.6370   1
   4   2   8 678.482 48.1267  -2
   2   2  10 678.482 48.1267   1
   4   2   9 67.2515 9.37451  -2
   3   2  10 67.2515 9.37451   1
   3   2  11 2403.71 196.507  -2
   4   2  10 2403.71 196.507   1
   3   2  12 24.2049 10.3302  -2
   5   2  10 24.2049 10.3302   1
   2   2  14 433.398 35.4277  -2
   6   2  10 433.398 35.4277   1
   2   2  15 110.966 14.7502  -2
   7   2  10 110.966 14.7502   1
   1   2  17 798.333 65.5699  -2
   8   2  10 798.333 65.5699   1
   1   2  18 43.5815 13.8225  -2
   9   2  10 43.5815 13.8225   1
   0   2  20 661.922 84.0817  -2
  10   2  10 661.922 84.0817   1
   0   2  21 14.6252 24.5854  -2
  11   2  10 14.6252 24.5854   1
  12   2  10 107.293 14.0766   1
  -1   2  24 79.2233 37.7922  -2
  13   2  10 79.2233 37.7922   1
 -12   3  17 228.925 56.6972  -2
 -15   3  10 228.925 56.6972   1
 -12   3  16 207.060 27.2644  -2
 -14   3  10 207.060 27.2644   1
 -11   3  14 161.198 42.2783  -2
 -13   3  10 161.198 42.2783   1
 -11   3  13 757.603 48.6642  -2
 -12   3  10 757.603 48.6642   1
 -11   3  10 29.4785 7.08235   1
 -10   3  10 784.149 34.8714  -2
 -10   3  10 784.149 34.8714   1
  -9   3  10 61.1927 6.97575   1
  -9   3   7 102.799 12.0946  -2
  -8   3  10 102.799 12.0946   1
  -7   3  10 24.8600 2.78558   1
  -8   3   4 1400.73 63.9715  -2
  -6   3  10 1400.73 63.9715   1
  -5   3  10 34.6618 3.87165   1
  -7   3   1 1340.76 54.7655  -2
  -4   3  10 1340.76 54.7655   1
  -3   3  10 9.05309 2.47099   1
   6   3   2 1775.85 75.7302  -2
  -2   3  10 1775.85 75.7302   1
  -1   3  10 15.9496 2.27813   1
   5   3   5 1076.43 70.8865  -2
   0   3  10 1076.43 70.8865   1
   5   3   6 243.911 26.1892  -2
   1   3  10 243.911 26.1892   1
   4   3   8 2553.75 142.553  -2
   2   3  10 2553.75 142.553   1
   4   3   9 38.2061 8.45861  -2
   3   3  10 38.2061 8.45861   1
   3   3  11 122.104 17.5623  -2
   4   3  10 122.104 17.5623   1
   3   3  12 67.0231 11.2701  -2
   5   3  10 67.0231 11.2701   1
   2   3  14 1620.86 91.9104  -2
   6   3  10 1620.86 91.9104   1
   2   3  15 118.105 14.7941  -2
   7   3  10 118.105 14.7941   1
   1   3  17 789.006 64.2804  -2
   8   3  10 789.006 64.2804   1
   1   3  18 38.1768 18.7806  -2
   9   3  10 38.1768 18.7806   1
   0   3  20 309.365 53.4842  -2
  10   3  10 309.365 53.4842   1
   0   3  21 20.4927 20.3443  -2
  11   3  10 20.4927 20.3443   1
  12   3  10 401.482 40.4446   1
 -12   4  17 292.469 61.1133  -2
 -15   4  10 292.469 61.1133   1
 -12   4  16 701.506 56.5824  -2
 -14   4  10 701.506 56.5824   1
 -11   4  14 125.164 41.4491  -2
 -13   4  10 125.164 41.4491   1
 -11   4  13 432.943 31.3984  -2
 -12   4  10 432.943 31.3984   1
 -11   4  10 -0.0403 5.68150   1
 -10   4  10 454.798 24.2670  -2
 -10   4  10 454.798 24.2670   1
  -9   4  10 125.656 9.47311   1
  -9   4   7 2052.42 79.3035  -2
  -8   4  10 2052.42 79.3035   1
  -7   4  10 442.436 18.0216   1
  -8   4   4 284.154 14.2348  -2
  -6   4  10 284.154 14.2348   1
  -5   4  10 62.6279 5.08952   1
  -7   4   1 1904.15 77.1201  -2
  -4   4  10 1904.15 77.1201   1
   7   4   0 311.552 39.4725  -2
  -3   4  10 311.552 39.4725   1
   6   4   2 1372.64 55.8028  -2
  -2   4  10 1372.64 55.8028   1
   6   4   3 118.641 23.1397  -2
  -1   4  10 118.641 23.1397   1
   5   4   5 1033.01 57.4901  -2
   0   4  10 1033.01 57.4901   1
   5   4   6 29.6851 10.5105  -2
   1   4  10 29.6851 10.5105   1
   4   4   8 834.490 56.1854  -2
   2   4  10 834.490 56.1854   1
   4   4   9 421.303 32.5043  -2
   3   4  10 421.303 32.5043   1
   3   4  11 1509.37 116.090  -2
   4   4  10 1509.37 116.090   1
   3   4  12 112.072 13.8462  -2
   5   4  10 112.072 13.8462   1
   2   4  14 434.097 32.2761  -2
   6   4  10 434.097 32.2761   1
   2   4  15 23.3042 11.9596  -2
   7   4  10 23.3042 11.9596   1
   1   4  17 660.933 81.0614  -2
   8   4  10 660.933 81.0614   1
   1   4  18 142.978 21.6179  -2
   9   4  10 142.978 21.6179   1
   0   4  20 499.750 70.2615  -2
  10   4  10 499.750 70.2615   1
   0   4  21 80.1963 22.6702  -2
  11   4  10 80.1963 22.6702   1
  12   4  10 78.1152 21.8549   1
 -12   5  17 180.620 55.5213  -2
 -15   5  10 180.620 55.5213   1
 -12   5  16 164.048 26.8577  -2
 -14   5  10 164.048 26.8577   1
 -11   5  14 201.041 45.2050  -2
 -13   5  10 201.041 45.2050   1
 -11   5  13 306.194 28.4529  -2
 -12   5  10 306.194 28.4529   1
 -11   5  10 204.149 14.9353   1
 -10   5  10 586.509 29.8422  -2
 -10   5  10 586.509 29.8422   1
  -9   5  10 46.5564 6.85099   1
  -9   5   7 167.521 10.5651  -2
  -8   5  10 167.521 10.5651   1
  -7   5  10 66.3711 4.86517   1
  -8   5   4 1124.67 50.1431  -2
  -6   5  10 1124.67 50.1431   1
  -5   5  10 345.865 15.9217   1
  -7   5   1 644.544 26.0945  -2
  -4   5  10 644.544 26.0945   1
   7   5   0 244.616 37.7967  -2
  -3   5  10 244.616 37.7967   1
   6   5   2 1344.52 58.6733  -2
  -2   5  10 1344.52 58.6733   1
  -1   5  10 196.840 9.81456   1
   5   5   5 787.532 38.5866  -2
   0   5  10 787.532 38.5866   1
   5   5   6 553.070 45.3951  -2
   1   5  10 553.070 45.3951   1
   4   5   8 1652.87 108.396  -2
   2   5  10 1652.87 108.396   1
   4   5   9 215.841 17.0095  -2
   3   5  10 215.841 17.0095   1
   3   5  11 169.274 17.5041  -2
   4   5  10 169.274 17.5041   1
   3   5  12 245.087 19.9543  -2
   5   5  10 245.087 19.9543   1
   2   5  14 1062.47 119.150  -2
   6   5  10 1062.47 119.150   1
   2   5  15 295.227 27.8650  -2
   7   5  10 295.227 27.8650   1
   1   5  17 671.265 82.6570  -2
   8   5  10 671.265 82.6570   1
   1   5  18 123.317 20.7599  -2
   9   5  10 123.317 20.7599   1
  10   5  10 -0.5325 12.5958   1
   0   5  21 5.54303 21.0513  -2
  11   5  10 5.54303 21.0513   1
  12   5  10 322.803 36.5492   1
 -12   6  16 614.267 52.5745  -2
 -14   6  10 614.267 52.5745   1
 -11   6  14 135.205 45.0859  -2
 -13   6  10 135.205 45.0859   1
 -11   6  13 299.521 29.6707  -2
 -12   6  10 299.521 29.6707   1
 -11   6  10 7.57390 6.23056   1
 -10   6  10 408.569 23.1680  -2
 -10   6  10 408.569 23.1680   1
  -9   6  10 568.674 27.0515   1
  -9   6   7 1303.90 55.7961  -2
  -8   6  10 1303.90 55.7961   1
  -7   6  10 273.897 14.0015   1
  -8   6   4 195.721 12.2874  -2
  -6   6  10 195.721 12.2874   1
  -5   6  10 0.19536 2.94743   1
  -7   6   1 869.243 37.0407  -2
  -4   6  10 869.243 37.0407   1
  -3   6  10 735.801 33.1502   1
   6   6   2 865.006 38.2971  -2
  -2   6  10 865.006 38.2971   1
   6   6   3 462.204 58.1244  -2
  -1   6  10 462.204 58.1244   1
   5   6   5 758.374 38.3271  -2
   0   6  10 758.374 38.3271   1
   5   6   6 195.586 22.8676  -2
   1   6  10 195.586 22.8676   1
   4   6   8 712.757 40.6824  -2
   2   6  10 712.757 40.6824   1
   4   6   9 288.544 17.8004  -2
   3   6  10 288.544 17.8004   1
   3   6  11 968.431 52.8540  -2
   4   6  10 968.431 52.8540   1
   3   6  12 337.379 20.4076  -2
   5   6  10 337.379 20.4076   1
   2   6  14 201.534 29.7887  -2
   6   6  10 201.534 29.7887   1
   2   6  15 245.893 25.9936  -2
   7   6  10 245.893 25.9936   1
   1   6  17 413.760 59.7350  -2
   8   6  10 413.760 59.7350   1
   1   6  18 231.824 27.9562  -2
   9   6  10 231.824 27.9562   1
   0   6  20 269.481 56.1990  -2
  10   6  10 269.481 56.1990   1
   0   6  21 211.022 29.3302  -2
  11   6  10 211.022 29.3302   1
 -12   7  16 -14.109 28.2840  -2
 -14   7  10 -14.109 28.2840   1
 -13   7  10 41.9863 12.4150   1
 -11   7  13 171.460 21.6978  -2
 -12   7  10 171.460 21.6978   1
 -11   7  10 252.955 23.0355   1
 -10   7  10 281.793 19.6126  -2
 -10   7  10 281.793 19.6126   1
  -9   7  10 102.022 9.14227   1
  -9   7   7 101.434 9.03466  -2
  -8   7  10 101.434 9.03466   1
  -7   7  10 51.2693 5.78118   1
  -8   7   4 347.271 20.0157  -2
  -6   7  10 347.271 20.0157   1
  -5   7  10 524.962 20.8026   1
  -7   7   1 759.444 34.6892  -2
  -4   7  10 759.444 34.6892   1
  -3   7  10 119.010 8.47661   1
   6   7   2 675.816 31.5477  -2
  -2   7  10 675.816 31.5477   1
   6   7   3 312.230 30.8948  -2
  -1   7  10 312.230 30.8948   1
   5   7   5 344.437 20.3037  -2
   0   7  10 344.437 20.3037   1
   5   7   6 862.372 59.4433  -2
   1   7  10 862.372 59.4433   1
   4   7   8 819.709 41.8497  -2
   2   7  10 819.709 41.8497   1
   4   7   9 177.071 13.8839  -2
   3   7  10 177.071 13.8839   1
   3   7  11 7.21173 11.1128  -2
   4   7  10 7.21173 11.1128   1
   3   7  12 339.697 24.8222  -2
   5   7  10 339.697 24.8222   1
   2   7  14 775.957 51.5266  -2
   6   7  10 775.957 51.5266   1
   2   7  15 364.147 33.3668  -2
   7   7  10 364.147 33.3668   1
   1   7  17 291.407 51.3986  -2
   8   7  10 291.407 51.3986   1
   1   7  18 118.792 23.3920  -2
   9   7  10 118.792 23.3920   1
   0   7  20 129.354 46.1241  -2
  10   7  10 129.354 46.1241   1
   0   7  21 86.1772 25.4590  -2
  11   7  10 86.1772 25.4590   1
 -13   8  10 121.580 17.2854   1
 -11   8  13 125.339 21.4289  -2
 -12   8  10 125.339 21.4289   1
 -11   8  10 12.8683 9.47277   1
 -10   8  10 201.603 16.1950  -2
 -10   8  10 201.603 16.1950   1
  -9   8  10 476.792 26.6096   1
  -9   8   7 725.248 35.7264  -2
  -8   8  10 725.248 35.7264   1
  -7   8  10 244.290 13.1225   1
  -8   8   4 54.9426 8.89981  -2
  -6   8  10 54.9426 8.89981   1
  -5   8  10 9.43302 4.40093   1
  -7   8   1 327.696 19.3092  -2
  -4   8  10 327.696 19.3092   1
  -3   8  10 869.199 39.3719   1
   6   8   2 504.730 24.4824  -2
  -2   8  10 504.730 24.4824   1
   6   8   3 499.916 45.1187  -2
  -1   8  10 499.916 45.1187   1
   5   8   5 284.644 16.1916  -2
   0   8  10 284.644 16.1916   1
   5   8   6 77.5542 15.1903  -2
   1   8  10 77.5542 15.1903   1
   4   8   8 339.008 23.3788  -2
   2   8  10 339.008 23.3788   1
   4   8   9 901.503 51.6796  -2
   3   8  10 901.503 51.6796   1
   3   8  11 664.255 40.3118  -2
   4   8  10 664.255 40.3118   1
   3   8  12 238.330 20.0726  -2
   5   8  10 238.330 20.0726   1
   2   8  14 116.443 18.8452  -2
   6   8  10 116.443 18.8452   1
   2   8  15 187.232 19.1940  -2
   7   8  10 187.232 19.1940   1
   1   8  17 226.755 48.6489  -2
   8   8  10 226.755 48.6489   1
   1   8  18 175.473 26.7660  -2
   9   8  10 175.473 26.7660   1
   0   8  20 125.993 50.1278  -2
  10   8  10 125.993 50.1278   1
 -11   9  13 158.161 23.5253  -2
 -12   9  10 158.161 23.5253   1
 -11   9  10 182.784 19.6298   1
 -10   9  10 57.6785 12.0543  -2
 -10   9  10 57.6785 12.0543   1
  -9   9  10 78.0605 8.24844   1
  -9   9   7 20.5078 8.79018  -2
  -8   9  10 20.5078 8.79018   1
  -7   9  10 71.8130 7.62881   1
  -8   9   4 427.682 22.5845  -2
  -6   9  10 427.682 22.5845   1
  -5   9  10 490.500 23.1735   1
  -7   9   1 150.069 12.5332  -2
  -4   9  10 150.069 12.5332   1
   7   9   0 199.729 39.1412  -2
  -3   9  10 199.729 39.1412   1
   6   9   2 206.557 13.3037  -2
  -2   9  10 206.557 13.3037   1
   6   9   3 427.282 59.3911  -2
  -1   9  10 427.282 59.3911   1
   5   9   5 152.501 13.3648  -2
   0   9  10 152.501 13.3648   1
   5   9   6 727.816 43.2236  -2
   1   9  10 727.816 43.2236   1
   4   9   8 409.715 27.9522  -2
   2   9  10 409.715 27.9522   1
   4   9   9 245.993 19.6257  -2
   3   9  10 245.993 19.6257   1
   3   9  11 9.25602 14.0659  -2
   4   9  10 9.25602 14.0659   1
   3   9  12 382.779 28.5145  -2
   5   9  10 382.779 28.5145   1
   2   9  14 297.030 27.5195  -2
   6   9  10 297.030 27.5195   1
   2   9  15 562.493 37.3966  -2
   7   9  10 562.493 37.3966   1
   1   9  17 323.235 36.9532  -2
   8   9  10 323.235 36.9532   1
   1   9  18 133.953 19.4465  -2
   9   9  10 133.953 19.4465   1
 -11  10  10 7.44673 12.1588   1
 -10  10  10 112.445 17.2975  -2
 -10  10  10 112.445 17.2975   1
  -9  10  10 354.905 28.2751   1
  -9  10   7 323.658 24.7709  -2
  -8  10  10 323.658 24.7709   1
  -7  10  10 294.437 21.3396   1
  -8  10   4 57.9116 9.72579  -2
  -6  10  10 57.9116 9.72579   1
  -8  10   3 58.2104 17.2804  -2
  -5  10  10 58.2104 17.2804   1
  -7  10   1 173.883 15.5848  -2
  -4  10  10 173.883 15.5848   1
   7  10   0 674.945 85.8176  -2
  -3  10  10 674.945 85.8176   1
   6  10   2 291.635 18.6362  -2
  -2  10  10 291.635 18.6362   1
   6  10   3 458.029 44.1270  -2
  -1  10  10 458.029 44.1270   1
   5  10   5 164.319 14.6836  -2
   0  10  10 164.319 14.6836   1
   5  10   6 132.319 14.0395  -2
   1  10  10 132.319 14.0395   1
   4  10   8 118.851 13.9400  -2
   2  10  10 118.851 13.9400   1
   4  10   9 591.297 37.0906  -2
   3  10  10 591.297 37.0906   1
   3  10  11 334.668 26.2286  -2
   4  10  10 334.668 26.2286   1
   3  10  12 337.858 26.7891  -2
   5  10  10 337.858 26.7891   1
   2  10  14 72.0471 18.6134  -2
   6  10  10 72.0471 18.6134   1
   2  10  15 334.458 27.3302  -2
   7  10  10 334.458 27.3302   1
   1  10  17 31.1293 25.4411  -2
   8  10  10 31.1293 25.4411   1
 -10  11  10 78.5574 13.7745  -2
 -10  11  10 78.5574 13.7745   1
  -9  11  10 66.7585 13.1833   1
  -9  11   7 48.2444 15.2759  -2
  -8  11  10 48.2444 15.2759   1
  -7  11  10 122.863 14.0863   1
  -8  11   4 82.9118 15.1892  -2
  -6  11  10 82.9118 15.1892   1
  -5  11  10 518.560 31.2372   1
  -7  11   1 64.4611 11.6978  -2
  -4  11  10 64.4611 11.6978   1
   7  11   0 225.370 42.4540  -2
  -3  11  10 225.370 42.4540   1
   6  11   2 117.151 12.7923  -2
  -2  11  10 117.151 12.7923   1
   6  11   3 404.013 30.4536  -2
  -1  11  10 404.013 30.4536   1
   5  11   5 71.4170 11.2442  -2
   0  11  10 71.4170 11.2442   1
   5  11   6 764.825 41.4490  -2
   1  11  10 764.825 41.4490   1
   4  11   8 136.777 15.9125  -2
   2  11  10 136.777 15.9125   1
   4  11   9 203.019 18.6169  -2
   3  11  10 203.019 18.6169   1
   3  11  11 35.4873 16.4418  -2
   4  11  10 35.4873 16.4418   1
   3  11  12 475.274 34.5147  -2
   5  11  10 475.274 34.5147   1
   2  11  14 136.829 21.5701  -2
   6  11  10 136.829 21.5701   1
   2  11  15 461.436 34.1296  -2
   7  11  10 461.436 34.1296   1
  -9  12   7 102.474 20.6574  -2
  -8  12  10 102.474 20.6574   1
  -7  12  10 430.992 32.1288   1
  -8  12   4 21.6263 13.7097  -2
  -6  12  10 21.6263 13.7097   1
  -5  12  10 31.4764 10.2598   1
  -7  12   1 42.3235 15.0400  -2
  -4  12  10 42.3235 15.0400   1
  -3  12  10 441.069 30.8847   1
   6  12   2 44.7225 11.2646  -2
  -2  12  10 44.7225 11.2646   1
   6  12   3 498.271 32.2591  -2
  -1  12  10 498.271 32.2591   1
   5  12   5 68.0466 12.4926  -2
   0  12  10 68.0466 12.4926   1
   5  12   6 164.657 16.9611  -2
   1  12  10 164.657 16.9611   1
   4  12   8 38.6351 13.9783  -2
   2  12  10 38.6351 13.9783   1
   4  12   9 587.075 35.0499  -2
   3  12  10 587.075 35.0499   1
   3  12  11 11.6233 14.8438  -2
   4  12  10 11.6233 14.8438   1
   3  12  12 297.137 24.4516  -2
   5  12  10 297.137 24.4516   1
   2  12  14 20.2432 35.5125  -2
   6  12  10 20.2432 35.5125   1
  -8  13   4 22.1030 15.3520  -2
  -6  13  10 22.1030 15.3520   1
  -5  13  10 334.582 27.0295   1
  -7  13   1 0.53035 14.9167  -2
  -4  13  10 0.53035 14.9167   1
   7  13   0 173.457 30.1053  -2
  -3  13  10 173.457 30.1053   1
   6  13   2 31.6658 15.8903  -2
  -2  13  10 31.6658 15.8903   1
   6  13   3 214.402 19.4256  -2
  -1  13  10 214.402 19.4256   1
   5  13   5 55.3781 13.1433  -2
   0  13  10 55.3781 13.1433   1
   5  13   6 702.568 42.3273  -2
   1  13  10 702.568 42.3273   1
   4  13   8 29.4698 14.9739  -2
   2  13  10 29.4698 14.9739   1
   4  13   9 180.374 19.8505  -2
   3  13  10 180.374 19.8505   1
   3  13  11 5.68183 36.0865  -2
   4  13  10 5.68183 36.0865   1
 -13   0  17 1047.34 141.368  -2
 -15   0  11 1047.34 141.368   1
 -14   0  11 7.55519 18.4925   1
 -12   0  14 222.635 31.0058  -2
 -13   0  11 222.635 31.0058   1
 -12   0  11 12.4776 8.59337   1
 -11   0  11 325.690 28.6284  -2
 -11   0  11 325.690 28.6284   1
 -10   0  11 0.59029 7.04535   1
 -10   0   8 2288.33 183.241  -2
  -9   0  11 2288.33 183.241   1
  -8   0  11 4.36027 4.98633   1
  -9   0   5 389.070 28.2137  -2
  -7   0  11 389.070 28.2137   1
  -6   0  11 -3.2038 3.82729   1
  -8   0   2 1298.51 104.593  -2
  -5   0  11 1298.51 104.593   1
  -4   0  11 0.39785 1.92394   1
   7   0   1 2577.40 153.753  -2
  -3   0  11 2577.40 153.753   1
  -2   0  11 8.73162 3.85289   1
   6   0   4 2732.93 287.022  -2
  -1   0  11 2732.93 287.022   1
   0   0  11 -1.6492 4.51569   1
   5   0   7 1076.25 90.5921  -2
   1   0  11 1076.25 90.5921   1
   5   0   8 -2.7410 14.8573  -2
   2   0  11 -2.7410 14.8573   1
   4   0  10 2810.33 298.805  -2
   3   0  11 2810.33 298.805   1
   4   0  11 -8.8889 12.6393  -2
   4   0  11 -8.8889 12.6393   1
   3   0  13 152.718 37.6078  -2
   5   0  11 152.718 37.6078   1
   3   0  14 -34.338 14.1155  -2
   6   0  11 -34.338 14.1155   1
   2   0  16 847.335 96.5670  -2
   7   0  11 847.335 96.5670   1
   2   0  17 -14.319 15.2585  -2
   8   0  11 -14.319 15.2585   1
   1   0  19 900.628 104.540  -2
   9   0  11 900.628 104.540   1
   1   0  20 -15.154 21.5883  -2
  10   0  11 -15.154 21.5883   1
  11   0  11 -20.938 9.68910   1
   0   0  23 38.7815 48.3601  -2
  12   0  11 38.7815 48.3601   1
 -13   1  17 189.583 37.8102  -2
 -15   1  11 189.583 37.8102   1
 -14   1  11 2.03440 13.2872   1
 -12   1  14 1099.45 58.1131  -2
 -13   1  11 1099.45 58.1131   1
 -12   1  11 46.7106 7.53871   1
 -11   1  11 887.608 43.5415  -2
 -11   1  11 887.608 43.5415   1
 -10   1  11 11.4874 5.02356   1
 -10   1   8 659.426 41.3996  -2
  -9   1  11 659.426 41.3996   1
  -8   1  11 18.9740 4.10562   1
  -9   1   5 2053.94 94.3327  -2
  -7   1  11 2053.94 94.3327   1
  -6   1  11 40.3041 4.85928   1
  -8   1   2 661.622 30.4871  -2
  -5   1  11 661.622 30.4871   1
  -4   1  11 4.15438 2.18984   1
   7   1   1 1507.48 53.2436  -2
  -3   1  11 1507.48 53.2436   1
  -2   1  11 29.8248 3.93259   1
   6   1   4 1698.53 109.396  -2
  -1   1  11 1698.53 109.396   1
   6   1   5 -7.3876 24.6601  -2
   0   1  11 -7.3876 24.6601   1
   5   1   7 1791.44 115.881  -2
   1   1  11 1791.44 115.881   1
   5   1   8 7.57299 8.98108  -2
   2   1  11 7.57299 8.98108   1
   4   1  10 39.1228 19.6095  -2
   3   1  11 39.1228 19.6095   1
   4   1  11 -0.0085 9.21632  -2
   4   1  11 -0.0085 9.21632   1
   3   1  13 2401.75 259.283  -2
   5   1  11 2401.75 259.283   1
   3   1  14 39.5462 10.7532  -2
   6   1  11 39.5462 10.7532   1
   2   1  16 527.763 45.5381  -2
   7   1  11 527.763 45.5381   1
   2   1  17 4.47491 11.8109  -2
   8   1  11 4.47491 11.8109   1
   1   1  19 248.739 43.9711  -2
   9   1  11 248.739 43.9711   1
   1   1  20 10.8453 13.2705  -2
  10   1  11 10.8453 13.2705   1
  11   1  11 400.480 30.1035   1
   0   1  23 -33.508 33.0332  -2
  12   1  11 -33.508 33.0332   1
 -13   2  17 665.209 70.3808  -2
 -15   2  11 665.209 70.3808   1
 -12   2  15 128.785 44.8128  -2
 -14   2  11 128.785 44.8128   1
 -12   2  14 282.463 24.4293  -2
 -13   2  11 282.463 24.4293   1
 -12   2  11 7.39339 6.35966   1
 -11   2  11 504.830 27.5313  -2
 -11   2  11 504.830 27.5313   1
 -10   2  11 70.2438 8.57772   1
 -10   2   8 1484.65 75.5961  -2
  -9   2  11 1484.65 75.5961   1
  -8   2  11 26.2196 4.38839   1
  -9   2   5 262.715 19.7636  -2
  -7   2  11 262.715 19.7636   1
  -6   2  11 4.52221 3.01221   1
  -8   2   2 1527.34 58.7718  -2
  -5   2  11 1527.34 58.7718   1
  -8   2   1 149.087 27.7391  -2
  -4   2  11 149.087 27.7391   1
   7   2   1 2402.76 90.1896  -2
  -3   2  11 2402.76 90.1896   1
   7   2   2 131.107 21.7608  -2
  -2   2  11 131.107 21.7608   1
   6   2   4 1633.60 105.084  -2
  -1   2  11 1633.60 105.084   1
   6   2   5 52.0488 27.3126  -2
   0   2  11 52.0488 27.3126   1
   5   2   7 1381.56 93.9565  -2
   1   2  11 1381.56 93.9565   1
   5   2   8 195.726 15.0923  -2
   2   2  11 195.726 15.0923   1
   4   2  10 2681.72 217.556  -2
   3   2  11 2681.72 217.556   1
   4   2  11 15.3226 9.74862  -2
   4   2  11 15.3226 9.74862   1
   3   2  13 262.056 27.4251  -2
   5   2  11 262.056 27.4251   1
   3   2  14 35.2932 10.8074  -2
   6   2  11 35.2932 10.8074   1
   2   2  16 1612.89 123.809  -2
   7   2  11 1612.89 123.809   1
   2   2  17 35.9606 12.9374  -2
   8   2  11 35.9606 12.9374   1
   1   2  19 740.842 62.5487  -2
   9   2  11 740.842 62.5487   1
   1   2  20 -56.149 16.9693  -2
  10   2  11 -56.149 16.9693   1
  11   2  11 -9.4904 9.44854   1
   0   2  23 -8.3535 19.0716  -2
  12   2  11 -8.3535 19.0716   1
 -13   3  17 133.520 34.6965  -2
 -15   3  11 133.520 34.6965   1
 -12   3  15 272.291 57.7135  -2
 -14   3  11 272.291 57.7135   1
 -12   3  14 1026.93 62.8304  -2
 -13   3  11 1026.93 62.8304   1
 -12   3  11 106.095 11.6538   1
 -11   3  11 593.549 34.8204  -2
 -11   3  11 593.549 34.8204   1
 -10   3  11 1.91820 4.85397   1
 -10   3   8 683.103 36.8548  -2
  -9   3  11 683.103 36.8548   1
  -8   3  11 27.5764 4.47967   1
  -9   3   5 1654.06 75.4952  -2
  -7   3  11 1654.06 75.4952   1
  -6   3  11 351.140 15.4693   1
  -8   3   2 442.405 19.7477  -2
  -5   3  11 442.405 19.7477   1
  -8   3   1 41.9733 19.6680  -2
  -4   3  11 41.9733 19.6680   1
   7   3   1 1457.08 62.8160  -2
  -3   3  11 1457.08 62.8160   1
   7   3   2 78.3155 12.9561  -2
  -2   3  11 78.3155 12.9561   1
   6   3   4 914.039 51.7205  -2
  -1   3  11 914.039 51.7205   1
   6   3   5 462.328 31.7298  -2
   0   3  11 462.328 31.7298   1
   5   3   7 1258.37 72.0502  -2
   1   3  11 1258.37 72.0502   1
   5   3   8 59.3924 8.66144  -2
   2   3  11 59.3924 8.66144   1
   4   3  10 181.089 21.6422  -2
   3   3  11 181.089 21.6422   1
   4   3  11 166.510 15.7361  -2
   4   3  11 166.510 15.7361   1
   3   3  13 1842.48 140.675  -2
   5   3  11 1842.48 140.675   1
   3   3  14 110.254 14.4391  -2
   6   3  11 110.254 14.4391   1
   2   3  16 550.390 67.8154  -2
   7   3  11 550.390 67.8154   1
   2   3  17 30.8930 12.6885  -2
   8   3  11 30.8930 12.6885   1
   1   3  19 300.653 52.2977  -2
   9   3  11 300.653 52.2977   1
   1   3  20 45.1292 20.0351  -2
  10   3  11 45.1292 20.0351   1
  11   3  11 221.190 28.9703   1
   0   3  23 46.8419 23.5707  -2
  12   3  11 46.8419 23.5707   1
 -13   4  17 536.478 47.6717  -2
 -15   4  11 536.478 47.6717   1
 -12   4  15 241.298 55.0932  -2
 -14   4  11 241.298 55.0932   1
 -12   4  14 302.777 31.4282  -2
 -13   4  11 302.777 31.4282   1
 -12   4  11 12.3675 6.74685   1
 -11   4  11 458.174 25.1081  -2
 -11   4  11 458.174 25.1081   1
 -10   4  11 143.901 11.6910   1
 -10   4   8 1214.38 56.3096  -2
  -9   4  11 1214.38 56.3096   1
  -8   4  11 40.3608 4.90591   1
  -9   4   5 354.178 19.2748  -2
  -7   4  11 354.178 19.2748   1
  -9   4   4 85.2009 26.0539  -2
  -6   4  11 85.2009 26.0539   1
  -8   4   2 1210.82 49.8340  -2
  -5   4  11 1210.82 49.8340   1
  -8   4   1 414.393 53.5453  -2
  -4   4  11 414.393 53.5453   1
   7   4   1 1317.37 53.9578  -2
  -3   4  11 1317.37 53.9578   1
   7   4   2 193.300 18.2833  -2
  -2   4  11 193.300 18.2833   1
   6   4   4 956.055 52.7517  -2
  -1   4  11 956.055 52.7517   1
   6   4   5 163.286 21.6558  -2
   0   4  11 163.286 21.6558   1
   5   4   7 543.021 39.1080  -2
   1   4  11 543.021 39.1080   1
   5   4   8 410.607 31.0465  -2
   2   4  11 410.607 31.0465   1
   4   4  10 1680.57 106.784  -2
   3   4  11 1680.57 106.784   1
   4   4  11 331.153 19.4054  -2
   4   4  11 331.153 19.4054   1
   3   4  13 33.2625 16.6428  -2
   5   4  11 33.2625 16.6428   1
   3   4  14 121.091 14.9627  -2
   6   4  11 121.091 14.9627   1
   2   4  16 837.862 68.3535  -2
   7   4  11 837.862 68.3535   1
   2   4  17 249.347 27.9807  -2
   8   4  11 249.347 27.9807   1
   1   4  19 586.053 76.3987  -2
   9   4  11 586.053 76.3987   1
   1   4  20 36.4032 20.7294  -2
  10   4  11 36.4032 20.7294   1
  11   4  11 -17.109 15.0207   1
   0   4  23 -3.4854 22.0728  -2
  12   4  11 -3.4854 22.0728   1
 -12   5  15 339.724 63.5769  -2
 -14   5  11 339.724 63.5769   1
 -12   5  14 813.181 59.2294  -2
 -13   5  11 813.181 59.2294   1
 -12   5  11 172.866 15.4914   1
 -11   5  11 245.508 16.7209  -2
 -11   5  11 245.508 16.7209   1
 -10   5  11 0.88441 5.18592   1
 -10   5   8 376.195 20.4226  -2
  -9   5  11 376.195 20.4226   1
  -8   5  11 118.097 7.98361   1
  -9   5   5 1139.23 52.8776  -2
  -7   5  11 1139.23 52.8776   1
  -6   5  11 175.657 10.0298   1
  -8   5   2 494.938 22.0072  -2
  -5   5  11 494.938 22.0072   1
  -8   5   1 72.8974 27.7055  -2
  -4   5  11 72.8974 27.7055   1
   7   5   1 780.311 33.1674  -2
  -3   5  11 780.311 33.1674   1
   7   5   2 419.588 54.5037  -2
  -2   5  11 419.588 54.5037   1
   6   5   4 385.981 20.9366  -2
  -1   5  11 385.981 20.9366   1
   6   5   5 268.142 22.7468  -2
   0   5  11 268.142 22.7468   1
   5   5   7 1491.00 97.8417  -2
   1   5  11 1491.00 97.8417   1
   5   5   8 134.433 16.3566  -2
   2   5  11 134.433 16.3566   1
   4   5  10 183.552 25.9775  -2
   3   5  11 183.552 25.9775   1
   4   5  11 350.263 21.1109  -2
   4   5  11 350.263 21.1109   1
   3   5  13 975.247 63.8764  -2
   5   5  11 975.247 63.8764   1
   3   5  14 282.034 22.2173  -2
   6   5  11 282.034 22.2173   1
   2   5  16 480.949 63.1249  -2
   7   5  11 480.949 63.1249   1
   2   5  17 118.073 21.0496  -2
   8   5  11 118.073 21.0496   1
   1   5  19 312.427 53.5213  -2
   9   5  11 312.427 53.5213   1
   1   5  20 63.5717 21.8322  -2
  10   5  11 63.5717 21.8322   1
  11   5  11 183.428 28.4502   1
 -12   6  15 267.222 62.0950  -2
 -14   6  11 267.222 62.0950   1
 -12   6  14 118.310 21.2127  -2
 -13   6  11 118.310 21.2127   1
 -12   6  11 6.88919 7.08131   1
 -11   6  11 193.998 14.8401  -2
 -11   6  11 193.998 14.8401   1
 -10   6  11 222.919 15.4703   1
 -10   6   8 785.130 37.8721  -2
  -9   6  11 785.130 37.8721   1
  -8   6  11 158.642 10.0301   1
  -9   6   5 251.263 14.0246  -2
  -7   6  11 251.263 14.0246   1
  -6   6  11 26.9269 4.17668   1
  -8   6   2 834.597 38.4696  -2
  -5   6  11 834.597 38.4696   1
  -8   6   1 347.991 50.6348  -2
  -4   6  11 347.991 50.6348   1
   7   6   1 1239.19 54.4480  -2
  -3   6  11 1239.19 54.4480   1
   7   6   2 367.741 49.2676  -2
  -2   6  11 367.741 49.2676   1
   6   6   4 911.039 37.8543  -2
  -1   6  11 911.039 37.8543   1
   6   6   5 444.913 39.4708  -2
   0   6  11 444.913 39.4708   1
   5   6   7 734.054 63.6289  -2
   1   6  11 734.054 63.6289   1
   5   6   8 422.381 23.5110  -2
   2   6  11 422.381 23.5110   1
   4   6  10 1137.97 89.3689  -2
   3   6  11 1137.97 89.3689   1
   4   6  11 400.848 23.5396  -2
   4   6  11 400.848 23.5396   1
   3   6  13 -1.4313 13.5849  -2
   5   6  11 -1.4313 13.5849   1
   3   6  14 303.560 23.0350  -2
   6   6  11 303.560 23.0350   1
   2   6  16 635.429 79.8932  -2
   7   6  11 635.429 79.8932   1
   2   6  17 375.609 40.0699  -2
   8   6  11 375.609 40.0699   1
   1   6  19 330.841 55.1994  -2
   9   6  11 330.841 55.1994   1
   1   6  20 161.418 26.9261  -2
  10   6  11 161.418 26.9261   1
   0   6  22 89.1814 48.6912  -2
  11   6  11 89.1814 48.6912   1
 -12   7  14 288.966 29.8165  -2
 -13   7  11 288.966 29.8165   1
 -12   7  11 146.532 17.6984   1
 -11   7  11 299.685 20.6436  -2
 -11   7  11 299.685 20.6436   1
 -10   7  11 27.5968 6.78482   1
 -10   7   8 360.056 20.0235  -2
  -9   7  11 360.056 20.0235   1
  -8   7  11 244.434 13.5774   1
  -9   7   5 981.933 42.4501  -2
  -7   7  11 981.933 42.4501   1
  -6   7  11 281.371 13.8624   1
  -8   7   2 241.907 15.5272  -2
  -5   7  11 241.907 15.5272   1
  -4   7  11 61.6070 6.39303   1
   7   7   1 585.395 27.7811  -2
  -3   7  11 585.395 27.7811   1
   7   7   2 541.880 67.7323  -2
  -2   7  11 541.880 67.7323   1
   6   7   4 314.551 17.1850  -2
  -1   7  11 314.551 17.1850   1
   6   7   5 375.931 28.1887  -2
   0   7  11 375.931 28.1887   1
   5   7   7 639.004 33.8123  -2
   1   7  11 639.004 33.8123   1
   5   7   8 243.844 16.5991  -2
   2   7  11 243.844 16.5991   1
   4   7  10 37.8885 11.1641  -2
   3   7  11 37.8885 11.1641   1
   4   7  11 385.541 26.1135  -2
   4   7  11 385.541 26.1135   1
   3   7  13 881.763 57.2188  -2
   5   7  11 881.763 57.2188   1
   3   7  14 405.513 28.3107  -2
   6   7  11 405.513 28.3107   1
   2   7  16 247.138 44.7544  -2
   7   7  11 247.138 44.7544   1
   2   7  17 164.053 22.3532  -2
   8   7  11 164.053 22.3532   1
   1   7  19 188.485 49.6444  -2
   9   7  11 188.485 49.6444   1
   1   7  20 55.2463 21.3950  -2
  10   7  11 55.2463 21.3950   1
 -12   8  14 113.487 21.8965  -2
 -13   8  11 113.487 21.8965   1
 -12   8  11 13.6780 10.2139   1
 -11   8  11 76.6186 13.9773  -2
 -11   8  11 76.6186 13.9773   1
 -10   8  11 263.692 18.8646   1
 -10   8   8 454.679 27.0362  -2
  -9   8  11 454.679 27.0362   1
  -8   8  11 140.851 10.5235   1
  -9   8   5 190.606 13.1765  -2
  -7   8  11 190.606 13.1765   1
  -6   8  11 18.7940 5.03061   1
  -8   8   2 314.727 19.0672  -2
  -5   8  11 314.727 19.0672   1
  -4   8  11 752.327 34.6638   1
   7   8   1 863.610 39.4591  -2
  -3   8  11 863.610 39.4591   1
   7   8   2 282.199 24.5958  -2
  -2   8  11 282.199 24.5958   1
   6   8   4 472.727 23.8899  -2
  -1   8  11 472.727 23.8899   1
   6   8   5 312.005 23.6620  -2
   0   8  11 312.005 23.6620   1
   5   8   7 349.541 23.1432  -2
   1   8  11 349.541 23.1432   1
   5   8   8 864.657 49.3755  -2
   2   8  11 864.657 49.3755   1
   4   8  10 701.215 42.3313  -2
   3   8  11 701.215 42.3313   1
   4   8  11 494.721 31.4811  -2
   4   8  11 494.721 31.4811   1
   3   8  13 7.10077 14.4452  -2
   5   8  11 7.10077 14.4452   1
   3   8  14 232.991 20.6776  -2
   6   8  11 232.991 20.6776   1
   2   8  16 291.357 32.6918  -2
   7   8  11 291.357 32.6918   1
   2   8  17 288.164 24.4756  -2
   8   8  11 288.164 24.4756   1
   1   8  19 230.168 51.9287  -2
   9   8  11 230.168 51.9287   1
   1   8  20 281.967 33.4523  -2
  10   8  11 281.967 33.4523   1
 -12   9  11 204.087 21.4610   1
 -11   9  11 36.4021 15.0031  -2
 -11   9  11 36.4021 15.0031   1
 -10   9  11 23.3983 8.85287   1
 -10   9   8 91.9247 12.9924  -2
  -9   9  11 91.9247 12.9924   1
  -8   9  11 288.053 16.9943   1
  -9   9   5 389.624 21.3296  -2
  -7   9  11 389.624 21.3296   1
  -9   9   4 658.012 74.3484  -2
  -6   9  11 658.012 74.3484   1
  -8   9   2 32.0490 9.63416  -2
  -5   9  11 32.0490 9.63416   1
  -4   9  11 21.1438 5.55997   1
   7   9   1 148.575 12.0489  -2
  -3   9  11 148.575 12.0489   1
   7   9   2 751.247 62.1261  -2
  -2   9  11 751.247 62.1261   1
   6   9   4 257.077 16.9275  -2
  -1   9  11 257.077 16.9275   1
   6   9   5 441.186 27.3959  -2
   0   9  11 441.186 27.3959   1
   5   9   7 341.926 21.7797  -2
   1   9  11 341.926 21.7797   1
   5   9   8 189.367 17.5414  -2
   2   9  11 189.367 17.5414   1
   4   9  10 15.3938 13.1410  -2
   3   9  11 15.3938 13.1410   1
   4   9  11 471.064 32.3273  -2
   4   9  11 471.064 32.3273   1
   3   9  13 403.846 32.4500  -2
   5   9  11 403.846 32.4500   1
   3   9  14 448.392 31.7664  -2
   6   9  11 448.392 31.7664   1
   2   9  16 118.245 25.7225  -2
   7   9  11 118.245 25.7225   1
   2   9  17 159.143 19.0279  -2
   8   9  11 159.143 19.0279   1
   1   9  19 17.7988 33.5386  -2
   9   9  11 17.7988 33.5386   1
 -11  10  11 39.7870 14.6260  -2
 -11  10  11 39.7870 14.6260   1
 -10  10  11 267.231 22.1873   1
 -10  10   8 284.720 28.1784  -2
  -9  10  11 284.720 28.1784   1
  -8  10  11 314.198 25.4095   1
  -9  10   5 47.3305 13.5252  -2
  -7  10  11 47.3305 13.5252   1
  -6  10  11 21.0026 5.44991   1
  -8  10   2 73.6591 11.8331  -2
  -5  10  11 73.6591 11.8331   1
  -4  10  11 544.823 30.3114   1
   7  10   1 217.894 16.2490  -2
  -3  10  11 217.894 16.2490   1
   7  10   2 501.916 46.4814  -2
  -2  10  11 501.916 46.4814   1
   6  10   4 150.293 13.7434  -2
  -1  10  11 150.293 13.7434   1
   6  10   5 356.262 22.7812  -2
   0  10  11 356.262 22.7812   1
   5  10   7 173.722 15.5248  -2
   1  10  11 173.722 15.5248   1
   5  10   8 786.974 42.4176  -2
   2  10  11 786.974 42.4176   1
   4  10  10 262.659 23.6601  -2
   3  10  11 262.659 23.6601   1
   4  10  11 220.258 21.4985  -2
   4  10  11 220.258 21.4985   1
   3  10  13 7.18912 17.8982  -2
   5  10  11 7.18912 17.8982   1
   3  10  14 332.568 27.3411  -2
   6  10  11 332.568 27.3411   1
   2  10  16 126.133 27.7633  -2
   7  10  11 126.133 27.7633   1
   2  10  17 405.296 32.5570  -2
   8  10  11 405.296 32.5570   1
 -10  11  11 13.4837 11.0720   1
 -10  11   8 57.3544 18.4129  -2
  -9  11  11 57.3544 18.4129   1
  -8  11  11 186.068 19.1953   1
  -9  11   5 158.828 19.2374  -2
  -7  11  11 158.828 19.2374   1
  -6  11  11 389.151 28.6519   1
  -8  11   2 35.8279 15.8765  -2
  -5  11  11 35.8279 15.8765   1
  -8  11   1 36.6194 16.5326  -2
  -4  11  11 36.6194 16.5326   1
   7  11   1 81.5673 13.0396  -2
  -3  11  11 81.5673 13.0396   1
   7  11   2 681.719 39.9481  -2
  -2  11  11 681.719 39.9481   1
   6  11   4 55.2824 11.1433  -2
  -1  11  11 55.2824 11.1433   1
   6  11   5 514.232 29.6586  -2
   0  11  11 514.232 29.6586   1
   5  11   7 69.0125 13.5551  -2
   1  11  11 69.0125 13.5551   1
   5  11   8 204.349 17.9828  -2
   2  11  11 204.349 17.9828   1
   4  11  10 -14.476 14.0892  -2
   3  11  11 -14.476 14.0892   1
   4  11  11 304.065 25.4817  -2
   4  11  11 304.065 25.4817   1
   3  11  13 119.679 22.6486  -2
   5  11  11 119.679 22.6486   1
   3  11  14 346.899 28.9764  -2
   6  11  11 346.899 28.9764   1
   7  11  11 23.1250 27.9565   1
  -8  12  11 188.978 20.2776   1
  -9  12   5 90.8384 20.5168  -2
  -7  12  11 90.8384 20.5168   1
  -9  12   4 51.6202 40.7120  -2
  -6  12  11 51.6202 40.7120   1
  -8  12   2 33.1989 15.4852  -2
  -5  12  11 33.1989 15.4852   1
  -8  12   1 751.579 61.1695  -2
  -4  12  11 751.579 61.1695   1
   7  12   1 78.8851 13.4540  -2
  -3  12  11 78.8851 13.4540   1
   7  12   2 205.867 21.3663  -2
  -2  12  11 205.867 21.3663   1
   6  12   4 43.1412 11.2378  -2
  -1  12  11 43.1412 11.2378   1
   6  12   5 271.103 20.0872  -2
   0  12  11 271.103 20.0872   1
   5  12   7 155.673 16.9683  -2
   1  12  11 155.673 16.9683   1
   5  12   8 779.902 42.7775  -2
   2  12  11 779.902 42.7775   1
   4  12  10 30.7965 15.6427  -2
   3  12  11 30.7965 15.6427   1
   4  12  11 275.565 23.2523  -2
   4  12  11 275.565 23.2523   1
   3  12  13 -8.6022 16.8052  -2
   5  12  11 -8.6022 16.8052   1
  -6  13  11 312.330 60.4186   1
  -8  13   2 42.3387 16.9994  -2
  -5  13  11 42.3387 16.9994   1
  -8  13   1 11.5593 20.6472  -2
  -4  13  11 11.5593 20.6472   1
   7  13   1 22.7616 16.3339  -2
  -3  13  11 22.7616 16.3339   1
   7  13   2 331.325 31.7515  -2
  -2  13  11 331.325 31.7515   1
   6  13   4 -1.8362 13.1833  -2
  -1  13  11 -1.8362 13.1833   1
   6  13   5 688.130 39.0501  -2
   0  13  11 688.130 39.0501   1
   5  13   7 19.0358 13.7855  -2
   1  13  11 19.0358 13.7855   1
   5  13   8 181.436 19.7638  -2
   2  13  11 181.436 19.7638   1
 -15   0  12 -0.2286 19.5842   1
 -13   0  15 73.5788 38.4651  -2
 -14   0  12 73.5788 38.4651   1
 -13   0  12 5.50069 9.15840   1
 -12   0  12 548.171 42.0488  -2
 -12   0  12 548.171 42.0488   1
 -11   0  12 14.0745 7.55153   1
 -11   0   9 981.196 65.8919  -2
 -10   0  12 981.196 65.8919   1
  -9   0  12 11.1121 6.25684   1
 -10   0   6 481.469 44.7866  -2
  -8   0  12 481.469 44.7866   1
  -7   0  12 -1.4188 5.86548   1
  -9   0   3 1014.94 83.8993  -2
  -6   0  12 1014.94 83.8993   1
  -5   0  12 1.48927 3.75074   1
   8   0   0 1051.55 49.9835  -2
  -4   0  12 1051.55 49.9835   1
  -3   0  12 4.46413 2.59801   1
   7   0   3 1147.83 122.213  -2
  -2   0  12 1147.83 122.213   1
  -1   0  12 8.71575 5.09850   1
   6   0   6 1134.48 122.770  -2
   0   0  12 1134.48 122.770   1
   6   0   7 -1.4659 11.0936  -2
   1   0  12 -1.4659 11.0936   1
   5   0   9 1912.06 205.134  -2
   2   0  12 1912.06 205.134   1
   5   0  10 -9.2191 11.2631  -2
   3   0  12 -9.2191 11.2631   1
   4   0  12 267.859 43.9591  -2
   4   0  12 267.859 43.9591   1
   4   0  13 -6.9155 13.6985  -2
   5   0  12 -6.9155 13.6985   1
   6   0  12 874.731 61.9080   1
   3   0  16 2.06395 16.7713  -2
   7   0  12 2.06395 16.7713   1
   2   0  18 642.607 77.5293  -2
   8   0  12 642.607 77.5293   1
   2   0  19 -31.197 16.0065  -2
   9   0  12 -31.197 16.0065   1
  10   0  12 12.1288 12.8924   1
   1   0  22 -13.138 45.1325  -2
  11   0  12 -13.138 45.1325   1
  12   0  12 420.375 84.4464   1
 -15   1  12 -8.8788 13.3403   1
 -13   1  15 1205.11 111.786  -2
 -14   1  12 1205.11 111.786   1
 -13   1  12 9.07507 6.34661   1
 -12   1  12 545.972 29.6781  -2
 -12   1  12 545.972 29.6781   1
 -11   1  12 36.6983 6.79859   1
 -11   1   9 576.474 32.9462  -2
 -10   1  12 576.474 32.9462   1
  -9   1  12 88.8222 8.83659   1
 -10   1   6 1896.42 107.401  -2
  -8   1  12 1896.42 107.401   1
 -10   1   5 20.0915 27.9744  -2
  -7   1  12 20.0915 27.9744   1
  -9   1   3 675.715 40.7700  -2
  -6   1  12 675.715 40.7700   1
  -9   1   2 12.9918 21.7622  -2
  -5   1  12 12.9918 21.7622   1
   8   1   0 1538.29 65.8578  -2
  -4   1  12 1538.29 65.8578   1
  -3   1  12 15.2178 1.95235   1
   7   1   3 1956.42 93.3122  -2
  -2   1  12 1956.42 93.3122   1
   7   1   4 30.4715 26.1151  -2
  -1   1  12 30.4715 26.1151   1
   6   1   6 2071.99 134.630  -2
   0   1  12 2071.99 134.630   1
   6   1   7 6.05710 8.59059  -2
   1   1  12 6.05710 8.59059   1
   5   1   9 746.597 60.1545  -2
   2   1  12 746.597 60.1545   1
   5   1  10 12.6076 6.19866  -2
   3   1  12 12.6076 6.19866   1
   4   1  12 1781.77 195.072  -2
   4   1  12 1781.77 195.072   1
   4   1  13 58.1730 11.2829  -2
   5   1  12 58.1730 11.2829   1
   6   1  12 84.2647 9.62588   1
   3   1  16 -7.4200 10.5290  -2
   7   1  12 -7.4200 10.5290   1
   8   1  12 304.792 20.5481   1
   2   1  19 -2.4218 11.9441  -2
   9   1  12 -2.4218 11.9441   1
  10   1  12 449.864 30.9309   1
   1   1  22 30.4051 17.9060  -2
  11   1  12 30.4051 17.9060   1
  12   1  12 81.4153 30.8106   1
 -15   2  12 2.17460 13.6274   1
 -13   2  15 69.7609 20.7717  -2
 -14   2  12 69.7609 20.7717   1
 -13   2  12 11.2682 6.82219   1
 -12   2  12 437.817 27.8731  -2
 -12   2  12 437.817 27.8731   1
 -11   2  12 37.4744 6.85271   1
 -11   2   9 881.515 42.4697  -2
 -10   2  12 881.515 42.4697   1
  -9   2  12 4.64376 4.21318   1
 -10   2   6 315.615 23.3655  -2
  -8   2  12 315.615 23.3655   1
  -7   2  12 36.3266 4.51093   1
  -9   2   3 1251.94 62.0051  -2
  -6   2  12 1251.94 62.0051   1
  -9   2   2 256.102 40.5400  -2
  -5   2  12 256.102 40.5400   1
   8   2   0 984.429 40.7229  -2
  -4   2  12 984.429 40.7229   1
   8   2   1 22.2216 15.6600  -2
  -3   2  12 22.2216 15.6600   1
   7   2   3 984.115 44.3218  -2
  -2   2  12 984.115 44.3218   1
   7   2   4 65.4083 8.42980  -2
  -1   2  12 65.4083 8.42980   1
   6   2   6 1490.92 122.333  -2
   0   2  12 1490.92 122.333   1
   6   2   7 172.465 13.4925  -2
   1   2  12 172.465 13.4925   1
   5   2   9 1807.98 142.725  -2
   2   2  12 1807.98 142.725   1
   5   2  10 13.4870 6.94916  -2
   3   2  12 13.4870 6.94916   1
   4   2  12 3.71850 5.58859   1
   4   2  13 17.3642 10.8696  -2
   5   2  12 17.3642 10.8696   1
   3   2  15 1520.66 165.003  -2
   6   2  12 1520.66 165.003   1
   3   2  16 23.5907 12.9007  -2
   7   2  12 23.5907 12.9007   1
   2   2  18 673.718 82.8247  -2
   8   2  12 673.718 82.8247   1
   2   2  19 -15.406 13.0328  -2
   9   2  12 -15.406 13.0328   1
  10   2  12 -0.4366 9.35456   1
   1   2  22 -23.398 18.3770  -2
  11   2  12 -23.398 18.3770   1
  12   2  12 191.882 28.9290   1
 -15   3  12 -1.1925 12.8954   1
 -13   3  15 1004.69 73.3582  -2
 -14   3  12 1004.69 73.3582   1
 -13   3  12 53.9266 9.49872   1
 -12   3  12 490.683 30.7830  -2
 -12   3  12 490.683 30.7830   1
 -11   3  12 21.6085 6.87745   1
 -11   3   9 559.149 32.1365  -2
 -10   3  12 559.149 32.1365   1
  -9   3  12 109.918 8.87427   1
 -10   3   6 1522.32 86.3559  -2
  -8   3  12 1522.32 86.3559   1
  -7   3  12 146.359 9.36365   1
  -9   3   3 704.432 30.8329  -2
  -6   3  12 704.432 30.8329   1
  -9   3   2 61.0249 23.6030  -2
  -5   3  12 61.0249 23.6030   1
   8   3   0 904.515 37.7951  -2
  -4   3  12 904.515 37.7951   1
   8   3   1 350.276 27.6432  -2
  -3   3  12 350.276 27.6432   1
   7   3   3 2286.77 99.3263  -2
  -2   3  12 2286.77 99.3263   1
   7   3   4 99.8911 9.07413  -2
  -1   3  12 99.8911 9.07413   1
   6   3   6 1188.89 60.6113  -2
   0   3  12 1188.89 60.6113   1
   6   3   7 125.218 11.3666  -2
   1   3  12 125.218 11.3666   1
   5   3   9 374.455 48.7515  -2
   2   3  12 374.455 48.7515   1
   5   3  10 88.1193 9.53651  -2
   3   3  12 88.1193 9.53651   1
   4   3  12 1968.83 210.085  -2
   4   3  12 1968.83 210.085   1
   4   3  13 83.4303 13.3876  -2
   5   3  12 83.4303 13.3876   1
   3   3  15 106.460 19.9078  -2
   6   3  12 106.460 19.9078   1
   3   3  16 17.4330 12.9498  -2
   7   3  12 17.4330 12.9498   1
   8   3  12 210.484 20.0938   1
   2   3  19 1.54085 18.8501  -2
   9   3  12 1.54085 18.8501   1
  10   3  12 504.111 51.1204   1
   1   3  22 -4.1251 18.3384  -2
  11   3  12 -4.1251 18.3384   1
 -13   4  16 145.785 53.4785  -2
 -15   4  12 145.785 53.4785   1
 -13   4  15 45.8753 20.3039  -2
 -14   4  12 45.8753 20.3039   1
 -13   4  12 17.9345 9.00991   1
 -12   4  12 640.824 37.5829  -2
 -12   4  12 640.824 37.5829   1
 -11   4  12 185.421 13.9527   1
 -11   4   9 649.791 36.7345  -2
 -10   4  12 649.791 36.7345   1
  -9   4  12 5.03082 4.77491   1
 -10   4   6 378.313 20.9824  -2
  -8   4  12 378.313 20.9824   1
  -7   4  12 -2.9893 3.48543   1
  -9   4   3 714.723 31.4744  -2
  -6   4  12 714.723 31.4744   1
  -9   4   2 270.280 40.4282  -2
  -5   4  12 270.280 40.4282   1
   8   4   0 1054.16 43.9186  -2
  -4   4  12 1054.16 43.9186   1
   8   4   1 63.7293 11.0488  -2
  -3   4  12 63.7293 11.0488   1
   7   4   3 766.268 33.7191  -2
  -2   4  12 766.268 33.7191   1
   7   4   4 187.734 13.4797  -2
  -1   4  12 187.734 13.4797   1
   6   4   6 492.336 30.1605  -2
   0   4  12 492.336 30.1605   1
   6   4   7 287.932 24.0356  -2
   1   4  12 287.932 24.0356   1
   5   4   9 2160.54 163.197  -2
   2   4  12 2160.54 163.197   1
   5   4  10 160.784 12.7136  -2
   3   4  12 160.784 12.7136   1
   4   4  12 -23.242 18.5558  -2
   4   4  12 -23.242 18.5558   1
   4   4  13 208.667 18.7532  -2
   5   4  12 208.667 18.7532   1
   3   4  15 966.003 77.3268  -2
   6   4  12 966.003 77.3268   1
   3   4  16 169.448 17.7948  -2
   7   4  12 169.448 17.7948   1
   8   4  12 672.852 53.3040   1
   2   4  19 76.1417 19.5826  -2
   9   4  12 76.1417 19.5826   1
  10   4  12 -6.3481 13.1506   1
   1   4  22 49.1445 22.1333  -2
  11   4  12 49.1445 22.1333   1
 -13   5  15 665.925 53.5360  -2
 -14   5  12 665.925 53.5360   1
 -13   5  12 67.5547 11.7710   1
 -12   5  12 314.203 20.2405  -2
 -12   5  12 314.203 20.2405   1
 -11   5  12 -0.6994 5.55149   1
 -11   5   9 189.798 16.3763  -2
 -10   5  12 189.798 16.3763   1
  -9   5  12 192.282 13.6287   1
 -10   5   6 1148.89 53.2165  -2
  -8   5  12 1148.89 53.2165   1
  -7   5  12 191.897 11.0518   1
  -9   5   3 654.833 30.9950  -2
  -6   5  12 654.833 30.9950   1
  -9   5   2 27.8114 27.8263  -2
  -5   5  12 27.8114 27.8263   1
   8   5   0 741.423 31.8491  -2
  -4   5  12 741.423 31.8491   1
   8   5   1 444.425 42.8219  -2
  -3   5  12 444.425 42.8219   1
   7   5   3 1321.89 57.8072  -2
  -2   5  12 1321.89 57.8072   1
   7   5   4 269.406 19.5835  -2
  -1   5  12 269.406 19.5835   1
   6   5   6 1344.04 74.0820  -2
   0   5  12 1344.04 74.0820   1
   6   5   7 161.705 14.5556  -2
   1   5  12 161.705 14.5556   1
   5   5   9 732.269 51.0517  -2
   2   5  12 732.269 51.0517   1
   5   5  10 281.617 17.6550  -2
   3   5  12 281.617 17.6550   1
   4   5  12 1606.55 123.560  -2
   4   5  12 1606.55 123.560   1
   4   5  13 212.270 16.0574  -2
   5   5  12 212.270 16.0574   1
   3   5  15 8.34797 25.3351  -2
   6   5  12 8.34797 25.3351   1
   3   5  16 42.2912 17.7166  -2
   7   5  12 42.2912 17.7166   1
   2   5  18 505.071 69.0078  -2
   8   5  12 505.071 69.0078   1
   2   5  19 130.441 24.1292  -2
   9   5  12 130.441 24.1292   1
  10   5  12 239.745 30.3474   1
   1   5  22 126.919 26.8348  -2
  11   5  12 126.919 26.8348   1
 -13   6  15 15.4370 18.6998  -2
 -14   6  12 15.4370 18.6998   1
 -13   6  12 116.667 16.2987   1
 -12   6  12 233.812 18.5184  -2
 -12   6  12 233.812 18.5184   1
 -11   6  12 105.436 10.5496   1
 -11   6   9 438.094 27.2315  -2
 -10   6  12 438.094 27.2315   1
  -9   6  12 85.9423 8.36022   1
 -10   6   6 151.231 11.8152  -2
  -8   6  12 151.231 11.8152   1
  -7   6  12 29.8742 5.02796   1
  -9   6   3 770.534 36.4974  -2
  -6   6  12 770.534 36.4974   1
  -9   6   2 587.261 53.7083  -2
  -5   6  12 587.261 53.7083   1
   8   6   0 715.480 33.1606  -2
  -4   6  12 715.480 33.1606   1
   8   6   1 149.581 31.2911  -2
  -3   6  12 149.581 31.2911   1
   7   6   3 453.461 22.4057  -2
  -2   6  12 453.461 22.4057   1
   7   6   4 318.580 26.7683  -2
  -1   6  12 318.580 26.7683   1
   6   6   6 325.241 25.0289  -2
   0   6  12 325.241 25.0289   1
   6   6   7 982.752 49.1288  -2
   1   6  12 982.752 49.1288   1
   5   6   9 957.750 80.3038  -2
   2   6  12 957.750 80.3038   1
   5   6  10 284.575 18.5627  -2
   3   6  12 284.575 18.5627   1
   4   6  12 -2.5911 5.91015   1
   4   6  13 115.875 14.7976  -2
   5   6  12 115.875 14.7976   1
   3   6  15 650.153 52.8312  -2
   6   6  12 650.153 52.8312   1
   3   6  16 351.914 26.2388  -2
   7   6  12 351.914 26.2388   1
   2   6  18 592.697 77.0894  -2
   8   6  12 592.697 77.0894   1
   2   6  19 24.8474 19.3828  -2
   9   6  12 24.8474 19.3828   1
  10   6  12 -8.1672 14.1230   1
 -13   7  12 130.695 17.3419   1
 -12   7  12 233.026 18.8132  -2
 -12   7  12 233.026 18.8132   1
 -11   7  12 22.0779 7.63865   1
 -11   7   9 261.796 17.0033  -2
 -10   7  12 261.796 17.0033   1
  -9   7  12 294.760 16.8043   1
 -10   7   6 809.470 40.6215  -2
  -8   7  12 809.470 40.6215   1
 -10   7   5 800.038 100.511  -2
  -7   7  12 800.038 100.511   1
  -9   7   3 202.377 14.9371  -2
  -6   7  12 202.377 14.9371   1
  -9   7   2 3.48673 32.3551  -2
  -5   7  12 3.48673 32.3551   1
   8   7   0 386.190 20.1702  -2
  -4   7  12 386.190 20.1702   1
   8   7   1 676.744 56.3395  -2
  -3   7  12 676.744 56.3395   1
   7   7   3 671.303 30.8930  -2
  -2   7  12 671.303 30.8930   1
   7   7   4 467.441 33.6064  -2
  -1   7  12 467.441 33.6064   1
   6   7   6 410.481 27.0704  -2
   0   7  12 410.481 27.0704   1
   6   7   7 309.209 19.2624  -2
   1   7  12 309.209 19.2624   1
   5   7   9 68.7194 23.9290  -2
   2   7  12 68.7194 23.9290   1
   5   7  10 355.328 24.7008  -2
   3   7  12 355.328 24.7008   1
   4   7  12 702.913 46.4693  -2
   4   7  12 702.913 46.4693   1
   4   7  13 331.691 24.8477  -2
   5   7  12 331.691 24.8477   1
   3   7  15 64.1997 20.4836  -2
   6   7  12 64.1997 20.4836   1
   3   7  16 145.740 17.7552  -2
   7   7  12 145.740 17.7552   1
   8   7  12 72.3724 12.4361   1
   2   7  19 159.883 26.9722  -2
   9   7  12 159.883 26.9722   1
  10   7  12 92.1054 22.3068   1
 -12   8  12 72.6966 14.8536  -2
 -12   8  12 72.6966 14.8536   1
 -11   8  12 174.268 15.5433   1
 -11   8   9 199.886 15.5155  -2
 -10   8  12 199.886 15.5155   1
  -9   8  12 118.118 10.0925   1
 -10   8   6 109.470 13.8932  -2
  -8   8  12 109.470 13.8932   1
 -10   8   5 72.8368 21.9072  -2
  -7   8  12 72.8368 21.9072   1
  -9   8   3 637.258 33.8793  -2
  -6   8  12 637.258 33.8793   1
  -5   8  12 345.716 19.0591   1
   8   8   0 199.588 13.4299  -2
  -4   8  12 199.588 13.4299   1
   8   8   1 94.1078 16.7369  -2
  -3   8  12 94.1078 16.7369   1
   7   8   3 191.262 13.1190  -2
  -2   8  12 191.262 13.1190   1
   7   8   4 429.200 29.3367  -2
  -1   8  12 429.200 29.3367   1
   6   8   6 151.732 13.2858  -2
   0   8  12 151.732 13.2858   1
   6   8   7 502.584 31.0499  -2
   1   8  12 502.584 31.0499   1
   5   8   9 389.721 27.1493  -2
   2   8  12 389.721 27.1493   1
   5   8  10 225.074 19.5339  -2
   3   8  12 225.074 19.5339   1
   4   8  12 12.0165 14.1372  -2
   4   8  12 12.0165 14.1372   1
   4   8  13 152.395 17.2175  -2
   5   8  12 152.395 17.2175   1
   3   8  15 492.952 44.2104  -2
   6   8  12 492.952 44.2104   1
   3   8  16 353.954 27.0972  -2
   7   8  12 353.954 27.0972   1
   2   8  18 323.493 35.3554  -2
   8   8  12 323.493 35.3554   1
   2   8  19 211.490 23.0421  -2
   9   8  12 211.490 23.0421   1
 -12   9  12 53.3360 15.8942  -2
 -12   9  12 53.3360 15.8942   1
 -11   9  12 -7.8445 11.5952   1
 -11   9   9 143.994 22.0152  -2
 -10   9  12 143.994 22.0152   1
  -9   9  12 203.289 16.3420   1
 -10   9   6 330.549 22.4162  -2
  -8   9  12 330.549 22.4162   1
  -7   9  12 499.774 25.6378   1
  -9   9   3 107.843 12.5908  -2
  -6   9  12 107.843 12.5908   1
  -9   9   2 -13.694 15.4099  -2
  -5   9  12 -13.694 15.4099   1
   8   9   0 262.770 16.6633  -2
  -4   9  12 262.770 16.6633   1
   8   9   1 642.376 47.3317  -2
  -3   9  12 642.376 47.3317   1
   7   9   3 429.609 24.9944  -2
  -2   9  12 429.609 24.9944   1
   7   9   4 423.486 24.5261  -2
  -1   9  12 423.486 24.5261   1
   6   9   6 428.069 25.3545  -2
   0   9  12 428.069 25.3545   1
   6   9   7 255.106 18.6052  -2
   1   9  12 255.106 18.6052   1
   5   9   9 203.800 19.2313  -2
   2   9  12 203.800 19.2313   1
   5   9  10 497.697 32.9190  -2
   3   9  12 497.697 32.9190   1
   4   9  12 470.362 35.2422  -2
   4   9  12 470.362 35.2422   1
   4   9  13 318.832 25.7274  -2
   5   9  12 318.832 25.7274   1
   3   9  15 0.36682 21.1635  -2
   6   9  12 0.36682 21.1635   1
   3   9  16 148.517 19.1949  -2
   7   9  12 148.517 19.1949   1
   2   9  18 97.3371 27.8401  -2
   8   9  12 97.3371 27.8401   1
 -11  10   9 111.529 20.2676  -2
 -10  10  12 111.529 20.2676   1
  -9  10  12 105.758 15.4830   1
 -10  10   6 143.632 21.8418  -2
  -8  10  12 143.632 21.8418   1
  -7  10  12 68.5914 8.79125   1
  -9  10   3 238.221 19.1867  -2
  -6  10  12 238.221 19.1867   1
  -9  10   2 694.033 56.5617  -2
  -5  10  12 694.033 56.5617   1
   8  10   0 88.5453 12.9548  -2
  -4  10  12 88.5453 12.9548   1
   8  10   1 255.843 21.7769  -2
  -3  10  12 255.843 21.7769   1
   7  10   3 69.6702 11.5583  -2
  -2  10  12 69.6702 11.5583   1
   7  10   4 428.666 25.3110  -2
  -1  10  12 428.666 25.3110   1
   6  10   6 65.6369 12.4663  -2
   0  10  12 65.6369 12.4663   1
   6  10   7 727.585 38.9969  -2
   1  10  12 727.585 38.9969   1
   5  10   9 109.714 15.1966  -2
   2  10  12 109.714 15.1966   1
   5  10  10 243.972 22.0824  -2
   3  10  12 243.972 22.0824   1
   4  10  12 90.4738 19.1098  -2
   4  10  12 90.4738 19.1098   1
   4  10  13 157.434 19.9611  -2
   5  10  12 157.434 19.9611   1
   3  10  15 253.620 32.4296  -2
   6  10  12 253.620 32.4296   1
   3  10  16 442.357 33.1059  -2
   7  10  12 442.357 33.1059   1
  -9  11  12 304.134 25.6904   1
 -10  11   6 189.588 24.7018  -2
  -8  11  12 189.588 24.7018   1
  -7  11  12 199.238 19.4689   1
  -9  11   3 93.5255 16.7491  -2
  -6  11  12 93.5255 16.7491   1
  -9  11   2 -14.922 33.5775  -2
  -5  11  12 -14.922 33.5775   1
   8  11   0 51.0657 12.6366  -2
  -4  11  12 51.0657 12.6366   1
   8  11   1 661.199 44.4483  -2
  -3  11  12 661.199 44.4483   1
   7  11   3 204.509 16.4388  -2
  -2  11  12 204.509 16.4388   1
   7  11   4 369.169 23.4215  -2
  -1  11  12 369.169 23.4215   1
   6  11   6 81.7252 13.4592  -2
   0  11  12 81.7252 13.4592   1
   6  11   7 264.356 19.8878  -2
   1  11  12 264.356 19.8878   1
   5  11   9 32.0243 14.3140  -2
   2  11  12 32.0243 14.3140   1
   5  11  10 614.338 35.6049  -2
   3  11  12 614.338 35.6049   1
   4  11  12 125.568 22.1114  -2
   4  11  12 125.568 22.1114   1
   4  11  13 474.647 34.0871  -2
   5  11  12 474.647 34.0871   1
   3  11  15 -20.896 32.4151  -2
   6  11  12 -20.896 32.4151   1
  -7  12  12 61.4309 12.9239   1
  -9  12   3 122.530 18.6692  -2
  -6  12  12 122.530 18.6692   1
  -9  12   2 587.648 53.0079  -2
  -5  12  12 587.648 53.0079   1
   8  12   0 39.4509 18.1363  -2
  -4  12  12 39.4509 18.1363   1
   8  12   1 98.8414 25.4507  -2
  -3  12  12 98.8414 25.4507   1
   7  12   3 9.29986 11.8687  -2
  -2  12  12 9.29986 11.8687   1
   7  12   4 347.386 23.7471  -2
  -1  12  12 347.386 23.7471   1
   6  12   6 28.9544 13.0246  -2
   0  12  12 28.9544 13.0246   1
   6  12   7 497.904 31.0942  -2
   1  12  12 497.904 31.0942   1
   5  12   9 70.0450 15.3492  -2
   2  12  12 70.0450 15.3492   1
   5  12  10 318.990 24.1504  -2
   3  12  12 318.990 24.1504   1
   4  12  12 -26.669 17.2529  -2
   4  12  12 -26.669 17.2529   1
  -5  13  12 26.4755 16.8175   1
   8  13   0 57.4508 17.8469  -2
  -4  13  12 57.4508 17.8469   1
   8  13   1 736.106 51.5382  -2
  -3  13  12 736.106 51.5382   1
   7  13   3 39.5485 24.3471  -2
  -2  13  12 39.5485 24.3471   1
   7  13   4 389.221 26.6365  -2
  -1  13  12 389.221 26.6365   1
   6  13   6 42.8577 14.6384  -2
   0  13  12 42.8577 14.6384   1
   6  13   7 215.594 23.7277  -2
   1  13  12 215.594 23.7277   1
 -14   0  16 40.7162 38.1620  -2
 -15   0  13 40.7162 38.1620   1
 -14   0  13 -21.799 8.79060   1
 -13   0  13 1638.13 136.369  -2
 -13   0  13 1638.13 136.369   1
 -12   0  13 4.52044 7.93439   1
 -12   0  10 904.591 62.0637  -2
 -11   0  13 904.591 62.0637   1
 -10   0  13 7.06587 7.11411   1
 -11   0   7 455.006 43.9088  -2
  -9   0  13 455.006 43.9088   1
  -8   0  13 1.46301 6.52681   1
 -10   0   4 1666.10 134.240  -2
  -7   0  13 1666.10 134.240   1
  -6   0  13 0.10379 4.22477   1
  -9   0   1 969.260 79.7939  -2
  -5   0  13 969.260 79.7939   1
   9   0   0 48.4625 12.9768  -2
  -4   0  13 48.4625 12.9768   1
   8   0   2 1271.59 77.2482  -2
  -3   0  13 1271.59 77.2482   1
  -2   0  13 -0.8789 4.64298   1
   7   0   5 1051.67 113.791  -2
  -1   0  13 1051.67 113.791   1
   7   0   6 0.13188 10.4314  -2
   0   0  13 0.13188 10.4314   1
   6   0   8 2468.02 262.125  -2
   1   0  13 2468.02 262.125   1
   6   0   9 -13.021 12.0617  -2
   2   0  13 -13.021 12.0617   1
   5   0  11 147.187 31.9041  -2
   3   0  13 147.187 31.9041   1
   5   0  12 11.1510 14.1516  -2
   4   0  13 11.1510 14.1516   1
   4   0  14 1586.61 176.869  -2
   5   0  13 1586.61 176.869   1
   4   0  15 -3.4714 15.7644  -2
   6   0  13 -3.4714 15.7644   1
   7   0  13 570.346 43.9579   1
   3   0  18 15.6027 15.5108  -2
   8   0  13 15.6027 15.5108   1
   9   0  13 48.2513 12.3546   1
   2   0  21 2.66092 16.2605  -2
  10   0  13 2.66092 16.2605   1
  11   0  13 429.534 80.3845   1
 -14   1  16 823.680 82.4472  -2
 -15   1  13 823.680 82.4472   1
 -14   1  13 21.9198 8.97401   1
 -13   1  13 207.837 18.1880  -2
 -13   1  13 207.837 18.1880   1
 -12   1  13 3.52409 6.00566   1
 -12   1  10 458.773 25.0917  -2
 -11   1  13 458.773 25.0917   1
 -10   1  13 38.9236 6.83814   1
 -11   1   7 1311.29 75.4144  -2
  -9   1  13 1311.29 75.4144   1
 -11   1   6 34.4793 32.8766  -2
  -8   1  13 34.4793 32.8766   1
 -10   1   4 685.477 42.3494  -2
  -7   1  13 685.477 42.3494   1
 -10   1   3 -0.8288 15.6479  -2
  -6   1  13 -0.8288 15.6479   1
  -9   1   1 1039.81 42.7223  -2
  -5   1  13 1039.81 42.7223   1
   9   1   0 21.0878 17.6194  -2
  -4   1  13 21.0878 17.6194   1
   8   1   2 2042.59 72.1515  -2
  -3   1  13 2042.59 72.1515   1
   8   1   3 10.0609 13.3090  -2
  -2   1  13 10.0609 13.3090   1
   7   1   5 1333.14 88.1406  -2
  -1   1  13 1333.14 88.1406   1
   7   1   6 48.6392 8.46594  -2
   0   1  13 48.6392 8.46594   1
   6   1   8 917.507 72.2028  -2
   1   1  13 917.507 72.2028   1
   6   1   9 30.6898 6.36817  -2
   2   1  13 30.6898 6.36817   1
   5   1  11 2519.81 190.484  -2
   3   1  13 2519.81 190.484   1
   5   1  12 88.0791 11.7706  -2
   4   1  13 88.0791 11.7706   1
   4   1  14 29.6228 34.4488  -2
   5   1  13 29.6228 34.4488   1
   4   1  15 4.01311 11.1471  -2
   6   1  13 4.01311 11.1471   1
   3   1  17 1318.02 145.708  -2
   7   1  13 1318.02 145.708   1
   3   1  18 -17.173 12.3254  -2
   8   1  13 -17.173 12.3254   1
   9   1  13 728.516 43.7978   1
   2   1  21 -14.976 18.2808  -2
  10   1  13 -14.976 18.2808   1
  11   1  13 8.22986 14.2050   1
 -14   2  16 -35.136 26.2221  -2
 -15   2  13 -35.136 26.2221   1
 -14   2  13 22.8761 8.12058   1
 -13   2  13 1100.44 59.4577  -2
 -13   2  13 1100.44 59.4577   1
 -12   2  13 8.79190 6.75814   1
 -12   2  10 705.199 39.9980  -2
 -11   2  13 705.199 39.9980   1
 -10   2  13 45.0127 7.40416   1
 -11   2   7 253.685 21.2711  -2
  -9   2  13 253.685 21.2711   1
  -8   2  13 107.064 9.20523   1
 -10   2   4 1676.95 95.5630  -2
  -7   2  13 1676.95 95.5630   1
 -10   2   3 63.3981 27.5021  -2
  -6   2  13 63.3981 27.5021   1
  -9   2   1 921.032 36.5965  -2
  -5   2  13 921.032 36.5965   1
   9   2   0 68.9075 14.0296  -2
  -4   2  13 68.9075 14.0296   1
   8   2   2 770.983 32.5892  -2
  -3   2  13 770.983 32.5892   1
   8   2   3 132.406 14.7181  -2
  -2   2  13 132.406 14.7181   1
   7   2   5 1575.98 101.794  -2
  -1   2  13 1575.98 101.794   1
   7   2   6 29.3799 7.82402  -2
   0   2  13 29.3799 7.82402   1
   6   2   8 1525.45 103.246  -2
   1   2  13 1525.45 103.246   1
   6   2   9 80.7895 8.62970  -2
   2   2  13 80.7895 8.62970   1
   3   2  13 294.234 16.6428   1
   5   2  12 2.63909 7.75793  -2
   4   2  13 2.63909 7.75793   1
   4   2  14 1101.01 127.452  -2
   5   2  13 1101.01 127.452   1
   4   2  15 84.8155 14.6772  -2
   6   2  13 84.8155 14.6772   1
   7   2  13 436.967 28.5238   1
   3   2  18 10.3549 12.3133  -2
   8   2  13 10.3549 12.3133   1
   9   2  13 1.51008 11.9093   1
   2   2  21 -35.688 15.9917  -2
  10   2  13 -35.688 15.9917   1
  11   2  13 259.447 29.2082   1
 -14   3  16 516.084 59.9369  -2
 -15   3  13 516.084 59.9369   1
 -14   3  13 44.5126 11.2828   1
 -13   3  13 127.514 15.2166  -2
 -13   3  13 127.514 15.2166   1
 -12   3  13 2.76910 6.42194   1
 -12   3  10 377.079 24.8173  -2
 -11   3  13 377.079 24.8173   1
 -10   3  13 103.235 9.77544   1
 -11   3   7 983.044 58.7904  -2
  -9   3  13 983.044 58.7904   1
 -11   3   6 64.2222 31.6482  -2
  -8   3  13 64.2222 31.6482   1
 -10   3   4 777.560 40.2280  -2
  -7   3  13 777.560 40.2280   1
 -10   3   3 -20.619 25.4229  -2
  -6   3  13 -20.619 25.4229   1
  -9   3   1 760.152 32.3933  -2
  -5   3  13 760.152 32.3933   1
   9   3   0 426.447 33.2304  -2
  -4   3  13 426.447 33.2304   1
   8   3   2 1854.79 70.4870  -2
  -3   3  13 1854.79 70.4870   1
   8   3   3 20.7254 6.77098  -2
  -2   3  13 20.7254 6.77098   1
   7   3   5 906.263 50.8698  -2
  -1   3  13 906.263 50.8698   1
   7   3   6 139.718 9.30916  -2
   0   3  13 139.718 9.30916   1
   6   3   8 401.870 31.1998  -2
   1   3  13 401.870 31.1998   1
   6   3   9 214.615 13.9922  -2
   2   3  13 214.615 13.9922   1
   5   3  11 1991.08 215.291  -2
   3   3  13 1991.08 215.291   1
   5   3  12 95.0437 10.8023  -2
   4   3  13 95.0437 10.8023   1
   4   3  14 84.3855 25.3779  -2
   5   3  13 84.3855 25.3779   1
   4   3  15 87.7101 14.5191  -2
   6   3  13 87.7101 14.5191   1
   3   3  17 940.032 108.648  -2
   7   3  13 940.032 108.648   1
   3   3  18 82.2813 20.0371  -2
   8   3  13 82.2813 20.0371   1
   9   3  13 576.633 49.3857   1
   2   3  21 46.8683 18.9825  -2
  10   3  13 46.8683 18.9825   1
  11   3  13 -11.868 14.9194   1
 -14   4  13 32.7707 14.4884   1
 -13   4  13 802.935 45.4365  -2
 -13   4  13 802.935 45.4365   1
 -12   4  13 80.1296 10.5662   1
 -12   4  10 524.869 31.5476  -2
 -11   4  13 524.869 31.5476   1
 -10   4  13 16.9464 5.94515   1
 -11   4   7 432.585 29.7766  -2
  -9   4  13 432.585 29.7766   1
  -8   4  13 63.6051 5.82204   1
 -10   4   4 1127.30 52.6433  -2
  -7   4  13 1127.30 52.6433   1
 -10   4   3 110.657 28.7549  -2
  -6   4  13 110.657 28.7549   1
  -9   4   1 538.263 23.9305  -2
  -5   4  13 538.263 23.9305   1
   9   4   0 109.745 14.9953  -2
  -4   4  13 109.745 14.9953   1
   8   4   2 625.498 26.9249  -2
  -3   4  13 625.498 26.9249   1
   8   4   3 517.428 31.8243  -2
  -2   4  13 517.428 31.8243   1
   7   4   5 1206.74 67.6483  -2
  -1   4  13 1206.74 67.6483   1
   7   4   6 49.0255 10.3062  -2
   0   4  13 49.0255 10.3062   1
   6   4   8 1218.63 81.8680  -2
   1   4  13 1218.63 81.8680   1
   6   4   9 97.8022 10.0897  -2
   2   4  13 97.8022 10.0897   1
   5   4  11 -6.8146 19.9210  -2
   3   4  13 -6.8146 19.9210   1
   5   4  12 203.694 15.0370  -2
   4   4  13 203.694 15.0370   1
   5   4  13 574.307 30.7230   1
   4   4  15 210.951 19.6379  -2
   6   4  13 210.951 19.6379   1
   3   4  17 222.065 42.9279  -2
   7   4  13 222.065 42.9279   1
   3   4  18 46.5333 18.7911  -2
   8   4  13 46.5333 18.7911   1
   9   4  13 -25.854 10.9230   1
   2   4  21 24.2586 19.9169  -2
  10   4  13 24.2586 19.9169   1
  11   4  13 175.710 27.0993   1
 -14   5  13 57.9185 15.9074   1
 -13   5  13 42.3969 13.2742  -2
 -13   5  13 42.3969 13.2742   1
 -12   5  13 -6.5225 5.90821   1
 -12   5  10 234.032 18.4410  -2
 -11   5  13 234.032 18.4410   1
 -10   5  13 96.1033 9.80748   1
 -11   5   7 679.566 36.3634  -2
  -9   5  13 679.566 36.3634   1
  -8   5  13 151.330 9.84369   1
 -10   5   4 577.615 26.9534  -2
  -7   5  13 577.615 26.9534   1
 -10   5   3 42.4009 30.8193  -2
  -6   5  13 42.4009 30.8193   1
  -9   5   1 669.801 29.3248  -2
  -5   5  13 669.801 29.3248   1
   9   5   0 384.175 39.3405  -2
  -4   5  13 384.175 39.3405   1
   8   5   2 1415.58 58.3559  -2
  -3   5  13 1415.58 58.3559   1
   8   5   3 155.202 17.8414  -2
  -2   5  13 155.202 17.8414   1
   7   5   5 801.158 55.2678  -2
  -1   5  13 801.158 55.2678   1
   7   5   6 161.666 14.5348  -2
   0   5  13 161.666 14.5348   1
   6   5   8 371.208 31.0446  -2
   1   5  13 371.208 31.0446   1
   6   5   9 320.393 19.1291  -2
   2   5  13 320.393 19.1291   1
   5   5  11 1226.68 134.933  -2
   3   5  13 1226.68 134.933   1
   5   5  12 192.874 14.8811  -2
   4   5  13 192.874 14.8811   1
   5   5  13 43.4261 8.57967   1
   4   5  15 82.2392 14.1888  -2
   6   5  13 82.2392 14.1888   1
   3   5  17 766.144 93.4827  -2
   7   5  13 766.144 93.4827   1
   3   5  18 248.555 28.1040  -2
   8   5  13 248.555 28.1040   1
   9   5  13 345.179 36.3090   1
   2   5  21 28.1180 21.0876  -2
  10   5  13 28.1180 21.0876   1
 -13   6  13 408.501 26.6669  -2
 -13   6  13 408.501 26.6669   1
 -12   6  13 124.407 12.0003   1
 -12   6  10 373.304 24.9519  -2
 -11   6  13 373.304 24.9519   1
 -10   6  13 70.8605 8.82481   1
 -11   6   7 251.620 17.9931  -2
  -9   6  13 251.620 17.9931   1
  -8   6  13 188.603 11.2763   1
 -10   6   4 948.032 41.2347  -2
  -7   6  13 948.032 41.2347   1
 -10   6   3 904.218 107.706  -2
  -6   6  13 904.218 107.706   1
  -9   6   1 253.365 14.0815  -2
  -5   6  13 253.365 14.0815   1
   9   6   0 10.2124 13.1942  -2
  -4   6  13 10.2124 13.1942   1
   8   6   2 266.289 15.1758  -2
  -3   6  13 266.289 15.1758   1
   8   6   3 236.753 22.7236  -2
  -2   6  13 236.753 22.7236   1
   7   6   5 683.350 34.4817  -2
  -1   6  13 683.350 34.4817   1
   7   6   6 545.993 29.0492  -2
   0   6  13 545.993 29.0492   1
   6   6   8 608.428 73.0249  -2
   1   6  13 608.428 73.0249   1
   6   6   9 163.098 13.3393  -2
   2   6  13 163.098 13.3393   1
   5   6  11 17.7442 18.5337  -2
   3   6  13 17.7442 18.5337   1
   5   6  12 123.421 14.5837  -2
   4   6  13 123.421 14.5837   1
   4   6  14 812.492 95.6878  -2
   5   6  13 812.492 95.6878   1
   4   6  15 316.387 24.1173  -2
   6   6  13 316.387 24.1173   1
   3   6  17 208.671 44.9924  -2
   7   6  13 208.671 44.9924   1
   3   6  18 77.9008 15.8602  -2
   8   6  13 77.9008 15.8602   1
   9   6  13 6.29663 14.2591   1
   2   6  21 48.7031 21.9229  -2
  10   6  13 48.7031 21.9229   1
 -13   7  13 -13.967 12.1822  -2
 -13   7  13 -13.967 12.1822   1
 -12   7  13 21.4383 7.68188   1
 -12   7  10 198.782 17.2532  -2
 -11   7  13 198.782 17.2532   1
 -10   7  13 186.190 14.2473   1
 -11   7   7 503.091 28.9826  -2
  -9   7  13 503.091 28.9826   1
  -8   7  13 231.933 13.6475   1
 -10   7   4 306.357 17.0196  -2
  -7   7  13 306.357 17.0196   1
 -10   7   3 22.3052 17.7496  -2
  -6   7  13 22.3052 17.7496   1
  -9   7   1 329.739 18.5934  -2
  -5   7  13 329.739 18.5934   1
   9   7   0 735.408 60.4152  -2
  -4   7  13 735.408 60.4152   1
   8   7   2 791.887 37.0031  -2
  -3   7  13 791.887 37.0031   1
   8   7   3 254.466 23.0080  -2
  -2   7  13 254.466 23.0080   1
   7   7   5 278.573 16.2665  -2
  -1   7  13 278.573 16.2665   1
   7   7   6 260.480 15.7829  -2
   0   7  13 260.480 15.7829   1
   6   7   8 248.561 42.9891  -2
   1   7  13 248.561 42.9891   1
   6   7   9 542.487 33.7767  -2
   2   7  13 542.487 33.7767   1
   5   7  11 936.854 109.191  -2
   3   7  13 936.854 109.191   1
   5   7  12 278.569 21.5139  -2
   4   7  13 278.569 21.5139   1
   4   7  14 -11.600 29.1210  -2
   5   7  13 -11.600 29.1210   1
   4   7  15 120.733 16.0312  -2
   6   7  13 120.733 16.0312   1
   3   7  17 497.273 44.4341  -2
   7   7  13 497.273 44.4341   1
   3   7  18 382.015 29.2832  -2
   8   7  13 382.015 29.2832   1
   2   7  20 339.647 58.3325  -2
   9   7  13 339.647 58.3325   1
 -12   8  13 212.588 19.9110   1
 -12   8  10 166.759 20.8017  -2
 -11   8  13 166.759 20.8017   1
 -10   8  13 35.3814 7.46785   1
 -11   8   7 148.717 15.2494  -2
  -9   8  13 148.717 15.2494   1
  -8   8  13 183.890 13.1162   1
 -10   8   4 576.930 30.8200  -2
  -7   8  13 576.930 30.8200   1
 -10   8   3 630.227 55.2595  -2
  -6   8  13 630.227 55.2595   1
  -9   8   1 128.785 13.2032  -2
  -5   8  13 128.785 13.2032   1
   9   8   0 62.5533 13.0781  -2
  -4   8  13 62.5533 13.0781   1
   8   8   2 159.482 12.6707  -2
  -3   8  13 159.482 12.6707   1
   8   8   3 514.077 31.7185  -2
  -2   8  13 514.077 31.7185   1
   7   8   5 488.962 24.7212  -2
  -1   8  13 488.962 24.7212   1
   7   8   6 261.696 17.9089  -2
   0   8  13 261.696 17.9089   1
   6   8   8 392.490 26.2662  -2
   1   8  13 392.490 26.2662   1
   6   8   9 278.219 21.4831  -2
   2   8  13 278.219 21.4831   1
   5   8  11 20.3287 14.0925  -2
   3   8  13 20.3287 14.0925   1
   5   8  12 198.964 18.8268  -2
   4   8  13 198.964 18.8268   1
   4   8  14 480.330 42.6828  -2
   5   8  13 480.330 42.6828   1
   4   8  15 541.126 35.7503  -2
   6   8  13 541.126 35.7503   1
   3   8  17 111.493 25.7364  -2
   7   8  13 111.493 25.7364   1
   3   8  18 114.542 17.9196  -2
   8   8  13 114.542 17.9196   1
 -12   9  10 217.599 33.2073  -2
 -11   9  13 217.599 33.2073   1
 -10   9  13 209.926 20.9585   1
 -11   9   7 127.211 15.5256  -2
  -9   9  13 127.211 15.5256   1
  -8   9  13 243.563 16.5586   1
 -10   9   4 265.392 18.6102  -2
  -7   9  13 265.392 18.6102   1
 -10   9   3 32.4990 17.4384  -2
  -6   9  13 32.4990 17.4384   1
  -9   9   1 225.185 18.3202  -2
  -5   9  13 225.185 18.3202   1
   9   9   0 611.901 42.7015  -2
  -4   9  13 611.901 42.7015   1
   8   9   2 425.956 24.9318  -2
  -3   9  13 425.956 24.9318   1
   8   9   3 396.058 24.1583  -2
  -2   9  13 396.058 24.1583   1
   7   9   5 152.887 14.0831  -2
  -1   9  13 152.887 14.0831   1
   7   9   6 440.843 25.0468  -2
   0   9  13 440.843 25.0468   1
   6   9   8 211.544 18.2352  -2
   1   9  13 211.544 18.2352   1
   6   9   9 617.503 38.5425  -2
   2   9  13 617.503 38.5425   1
   5   9  11 416.966 32.6387  -2
   3   9  13 416.966 32.6387   1
   5   9  12 380.950 28.3647  -2
   4   9  13 380.950 28.3647   1
   4   9  14 -3.0270 20.0780  -2
   5   9  13 -3.0270 20.0780   1
   4   9  15 144.597 18.7612  -2
   6   9  13 144.597 18.7612   1
   3   9  17 249.232 33.8573  -2
   7   9  13 249.232 33.8573   1
 -10  10  13 49.2940 12.4810   1
 -11  10   7 98.1608 21.4283  -2
  -9  10  13 98.1608 21.4283   1
  -8  10  13 250.672 25.7173   1
 -10  10   4 181.812 19.1765  -2
  -7  10  13 181.812 19.1765   1
 -10  10   3 804.741 66.1159  -2
  -6  10  13 804.741 66.1159   1
  -9  10   1 50.5751 12.7132  -2
  -5  10  13 50.5751 12.7132   1
   9  10   0 20.1550 13.7202  -2
  -4  10  13 20.1550 13.7202   1
   8  10   2 10.3310 10.8817  -2
  -3  10  13 10.3310 10.8817   1
   8  10   3 437.665 26.8388  -2
  -2  10  13 437.665 26.8388   1
   7  10   5 111.989 13.0263  -2
  -1  10  13 111.989 13.0263   1
   7  10   6 456.192 27.0939  -2
   0  10  13 456.192 27.0939   1
   6  10   8 206.683 17.8033  -2
   1  10  13 206.683 17.8033   1
   6  10   9 380.866 24.7005  -2
   2  10  13 380.866 24.7005   1
   5  10  11 13.2419 17.0497  -2
   3  10  13 13.2419 17.0497   1
   5  10  12 211.547 21.0681  -2
   4  10  13 211.547 21.0681   1
   4  10  14 151.850 26.9015  -2
   5  10  13 151.850 26.9015   1
   4  10  15 460.266 33.9393  -2
   6  10  13 460.266 33.9393   1
 -11  11   7 37.0507 22.1980  -2
  -9  11  13 37.0507 22.1980   1
  -8  11  13 185.872 23.4750   1
 -10  11   4 139.616 22.2168  -2
  -7  11  13 139.616 22.2168   1
 -10  11   3 81.1493 40.7033  -2
  -6  11  13 81.1493 40.7033   1
  -9  11   1 29.4065 12.2765  -2
  -5  11  13 29.4065 12.2765   1
   9  11   0 669.696 45.2364  -2
  -4  11  13 669.696 45.2364   1
   8  11   2 110.723 14.1083  -2
  -3  11  13 110.723 14.1083   1
   8  11   3 303.890 21.9831  -2
  -2  11  13 303.890 21.9831   1
   7  11   5 39.2081 11.7586  -2
  -1  11  13 39.2081 11.7586   1
   7  11   6 334.917 23.0318  -2
   0  11  13 334.917 23.0318   1
   6  11   8 80.7116 15.0542  -2
   1  11  13 80.7116 15.0542   1
   6  11   9 500.407 30.9638  -2
   2  11  13 500.407 30.9638   1
   5  11  11 171.762 20.8409  -2
   3  11  13 171.762 20.8409   1
   5  11  12 457.562 30.0277  -2
   4  11  13 457.562 30.0277   1
   4  11  14 -32.270 23.6562  -2
   5  11  13 -32.270 23.6562   1
 -10  12   3 438.478 37.9971  -2
  -6  12  13 438.478 37.9971   1
  -9  12   1 33.5870 18.7531  -2
  -5  12  13 33.5870 18.7531   1
   9  12   0 77.4420 22.5263  -2
  -4  12  13 77.4420 22.5263   1
   8  12   2 -0.1909 13.2386  -2
  -3  12  13 -0.1909 13.2386   1
   8  12   3 520.511 31.4612  -2
  -2  12  13 520.511 31.4612   1
   7  12   5 33.8074 13.3677  -2
  -1  12  13 33.8074 13.3677   1
   7  12   6 340.489 23.5810  -2
   0  12  13 340.489 23.5810   1
   6  12   8 96.7421 15.0711  -2
   1  12  13 96.7421 15.0711   1
   6  12   9 261.899 21.8176  -2
   2  12  13 261.899 21.8176   1
   5  12  11 -5.2312 17.4776  -2
   3  12  13 -5.2312 17.4776   1
  -2  13  13 203.688 32.4847   1
 -15   0  14 3.74253 20.7344   1
 -14   0  14 873.634 79.0702  -2
 -14   0  14 873.634 79.0702   1
 -13   0  14 1.02652 9.98006   1
 -13   0  11 424.618 34.5273  -2
 -12   0  14 424.618 34.5273   1
 -11   0  14 -1.1581 7.59952   1
 -12   0   8 266.199 31.0121  -2
 -10   0  14 266.199 31.0121   1
  -9   0  14 3.08450 6.98766   1
 -11   0   5 1446.33 118.070  -2
  -8   0  14 1446.33 118.070   1
 -11   0   4 2.51454 16.1731  -2
  -7   0  14 2.51454 16.1731   1
 -10   0   2 1240.42 101.739  -2
  -6   0  14 1240.42 101.739   1
 -10   0   1 32.7859 21.6584  -2
  -5   0  14 32.7859 21.6584   1
   9   0   1 561.063 27.5932  -2
  -4   0  14 561.063 27.5932   1
   9   0   2 -25.205 15.2471  -2
  -3   0  14 -25.205 15.2471   1
   8   0   4 2237.09 236.081  -2
  -2   0  14 2237.09 236.081   1
   8   0   5 -3.4403 10.6640  -2
  -1   0  14 -3.4403 10.6640   1
   7   0   7 1368.19 147.858  -2
   0   0  14 1368.19 147.858   1
   7   0   8 2.08476 12.3675  -2
   1   0  14 2.08476 12.3675   1
   6   0  10 311.754 44.4167  -2
   2   0  14 311.754 44.4167   1
   6   0  11 -21.545 12.0148  -2
   3   0  14 -21.545 12.0148   1
   4   0  14 1295.53 71.6910   1
   5   0  14 -3.5450 15.3525  -2
   5   0  14 -3.5450 15.3525   1
   6   0  14 182.954 21.6009   1
   4   0  17 -7.0902 15.4177  -2
   7   0  14 -7.0902 15.4177   1
   8   0  14 357.727 36.1483   1
   3   0  20 -12.974 16.4127  -2
   9   0  14 -12.974 16.4127   1
  10   0  14 532.662 45.9710   1
   2   0  23 -43.883 42.2075  -2
  11   0  14 -43.883 42.2075   1
 -15   1  14 -7.6263 13.4147   1
 -14   1  14 6.71161 13.5120  -2
 -14   1  14 6.71161 13.5120   1
 -13   1  14 1.03024 7.06735   1
 -13   1  11 950.156 51.7849  -2
 -12   1  14 950.156 51.7849   1
 -11   1  14 12.4460 5.67204   1
 -12   1   8 538.001 35.9885  -2
 -10   1  14 538.001 35.9885   1
 -12   1   7 0.96168 35.6179  -2
  -9   1  14 0.96168 35.6179   1
 -11   1   5 431.637 29.8335  -2
  -8   1  14 431.637 29.8335   1
 -11   1   4 19.7497 14.6138  -2
  -7   1  14 19.7497 14.6138   1
 -10   1   2 601.974 37.5021  -2
  -6   1  14 601.974 37.5021   1
 -10   1   1 74.1499 12.4059  -2
  -5   1  14 74.1499 12.4059   1
   9   1   1 1012.14 44.5801  -2
  -4   1  14 1012.14 44.5801   1
   9   1   2 22.9693 10.4258  -2
  -3   1  14 22.9693 10.4258   1
   8   1   4 450.027 26.4597  -2
  -2   1  14 450.027 26.4597   1
   8   1   5 23.0404 7.67821  -2
  -1   1  14 23.0404 7.67821   1
   7   1   7 770.138 53.5877  -2
   0   1  14 770.138 53.5877   1
   7   1   8 35.6163 6.59776  -2
   1   1  14 35.6163 6.59776   1
   6   1  10 2329.79 176.344  -2
   2   1  14 2329.79 176.344   1
   6   1  11 17.2396 7.02596  -2
   3   1  14 17.2396 7.02596   1
   4   1  14 -0.5252 4.07262   1
   5   1  14 3.95880 10.7711  -2
   5   1  14 3.95880 10.7711   1
   6   1  14 472.445 27.4321   1
   4   1  17 37.0104 11.9198  -2
   7   1  14 37.0104 11.9198   1
   8   1  14 663.640 39.4388   1
   3   1  20 -26.826 12.7581  -2
   9   1  14 -26.826 12.7581   1
  10   1  14 -14.708 11.5646   1
   2   1  23 5.76956 15.8622  -2
  11   1  14 5.76956 15.8622   1
 -15   2  14 8.66942 13.5889   1
 -14   2  14 969.514 60.9792  -2
 -14   2  14 969.514 60.9792   1
 -13   2  14 54.1803 8.77268   1
 -13   2  11 486.476 30.3086  -2
 -12   2  14 486.476 30.3086   1
 -11   2  14 6.19189 6.10587   1
 -12   2   8 294.641 23.8742  -2
 -10   2  14 294.641 23.8742   1
 -12   2   7 82.3848 38.9368  -2
  -9   2  14 82.3848 38.9368   1
 -11   2   5 1876.59 106.406  -2
  -8   2  14 1876.59 106.406   1
 -11   2   4 56.2919 31.0101  -2
  -7   2  14 56.2919 31.0101   1
 -10   2   2 1134.30 56.5746  -2
  -6   2  14 1134.30 56.5746   1
 -10   2   1 13.3631 15.3000  -2
  -5   2  14 13.3631 15.3000   1
   9   2   1 651.421 28.1456  -2
  -4   2  14 651.421 28.1456   1
   9   2   2 96.2751 14.5137  -2
  -3   2  14 96.2751 14.5137   1
   8   2   4 1956.41 86.8714  -2
  -2   2  14 1956.41 86.8714   1
   8   2   5 14.9666 6.52361  -2
  -1   2  14 14.9666 6.52361   1
   7   2   7 1381.93 91.9308  -2
   0   2  14 1381.93 91.9308   1
   7   2   8 79.9513 7.97935  -2
   1   2  14 79.9513 7.97935   1
   6   2  10 463.785 42.0008  -2
   2   2  14 463.785 42.0008   1
   6   2  11 27.3686 7.49226  -2
   3   2  14 27.3686 7.49226   1
   4   2  14 867.173 39.9544   1
   5   2  14 42.5822 12.0525  -2
   5   2  14 42.5822 12.0525   1
   6   2  14 173.031 14.8883   1
   4   2  17 -13.787 12.0390  -2
   7   2  14 -13.787 12.0390   1
   8   2  14 198.922 18.0954   1
   3   2  20 36.4761 17.9109  -2
   9   2  14 36.4761 17.9109   1
  10   2  14 480.304 40.1306   1
   2   2  23 -10.494 18.3838  -2
  11   2  14 -10.494 18.3838   1
 -14   3  14 -1.0401 10.6925  -2
 -14   3  14 -1.0401 10.6925   1
 -13   3  14 58.3942 9.62992   1
 -13   3  11 838.863 46.9192  -2
 -12   3  14 838.863 46.9192   1
 -11   3  14 38.2423 7.34144   1
 -12   3   8 554.634 36.6928  -2
 -10   3  14 554.634 36.6928   1
 -12   3   7 47.6924 33.5150  -2
  -9   3  14 47.6924 33.5150   1
 -11   3   5 362.058 26.1899  -2
  -8   3  14 362.058 26.1899   1
 -11   3   4 58.1271 20.6293  -2
  -7   3  14 58.1271 20.6293   1
 -10   3   2 873.748 37.9675  -2
  -6   3  14 873.748 37.9675   1
 -10   3   1 117.085 17.5160  -2
  -5   3  14 117.085 17.5160   1
   9   3   1 849.399 36.0171  -2
  -4   3  14 849.399 36.0171   1
   9   3   2 83.6456 10.9628  -2
  -3   3  14 83.6456 10.9628   1
   8   3   4 348.770 16.1077  -2
  -2   3  14 348.770 16.1077   1
   8   3   5 78.7392 8.07185  -2
  -1   3  14 78.7392 8.07185   1
   7   3   7 790.556 42.9524  -2
   0   3  14 790.556 42.9524   1
   7   3   8 164.092 12.2443  -2
   1   3  14 164.092 12.2443   1
   2   3  14 989.475 49.0283   1
   6   3  11 104.422 10.6578  -2
   3   3  14 104.422 10.6578   1
   4   3  14 39.4030 6.84811   1
   5   3  14 -6.8011 8.25039  -2
   5   3  14 -6.8011 8.25039   1
   6   3  14 461.405 32.5776   1
   4   3  17 119.870 17.5720  -2
   7   3  14 119.870 17.5720   1
   8   3  14 489.292 44.6290   1
   3   3  20 15.0326 16.6713  -2
   9   3  14 15.0326 16.6713   1
  10   3  14 -3.5244 12.6541   1
 -14   4  14 650.604 51.5670  -2
 -14   4  14 650.604 51.5670   1
 -13   4  14 96.0927 11.4235   1
 -13   4  11 401.309 26.9687  -2
 -12   4  14 401.309 26.9687   1
 -11   4  14 11.6072 6.17647   1
 -12   4   8 305.389 24.8316  -2
 -10   4  14 305.389 24.8316   1
  -9   4  14 125.761 11.4258   1
 -11   4   5 1196.48 60.1497  -2
  -8   4  14 1196.48 60.1497   1
 -11   4   4 231.300 42.5304  -2
  -7   4  14 231.300 42.5304   1
 -10   4   2 633.789 30.6376  -2
  -6   4  14 633.789 30.6376   1
 -10   4   1 3.30175 13.6442  -2
  -5   4  14 3.30175 13.6442   1
   9   4   1 589.076 25.9373  -2
  -4   4  14 589.076 25.9373   1
   9   4   2 236.100 17.9120  -2
  -3   4  14 236.100 17.9120   1
   8   4   4 2171.75 102.754  -2
  -2   4  14 2171.75 102.754   1
   8   4   5 172.669 15.0788  -2
  -1   4  14 172.669 15.0788   1
   7   4   7 666.638 47.7782  -2
   0   4  14 666.638 47.7782   1
   7   4   8 169.980 12.7725  -2
   1   4  14 169.980 12.7725   1
   6   4  10 414.113 53.3398  -2
   2   4  14 414.113 53.3398   1
   6   4  11 144.336 12.8423  -2
   3   4  14 144.336 12.8423   1
   4   4  14 952.881 47.9038   1
   5   4  14 67.7974 10.8543  -2
   5   4  14 67.7974 10.8543   1
   6   4  14 69.4301 9.52425   1
   4   4  17 25.7342 18.8678  -2
   7   4  14 25.7342 18.8678   1
   8   4  14 127.641 20.2689   1
   3   4  20 92.1456 22.3689  -2
   9   4  14 92.1456 22.3689   1
  10   4  14 254.826 32.2479   1
 -14   5  14 -4.6456 12.0357  -2
 -14   5  14 -4.6456 12.0357   1
 -13   5  14 26.3716 8.53930   1
 -13   5  11 639.215 37.6885  -2
 -12   5  14 639.215 37.6885   1
 -11   5  14 127.561 11.5621   1
 -12   5   8 481.145 33.1482  -2
 -10   5  14 481.145 33.1482   1
  -9   5  14 105.107 9.37831   1
 -11   5   5 221.883 15.1734  -2
  -8   5  14 221.883 15.1734   1
 -11   5   4 42.0023 19.2591  -2
  -7   5  14 42.0023 19.2591   1
 -10   5   2 569.077 28.1835  -2
  -6   5  14 569.077 28.1835   1
 -10   5   1 304.116 26.9711  -2
  -5   5  14 304.116 26.9711   1
   9   5   1 567.473 25.5979  -2
  -4   5  14 567.473 25.5979   1
   9   5   2 92.5954 12.5698  -2
  -3   5  14 92.5954 12.5698   1
   8   5   4 154.311 12.1390  -2
  -2   5  14 154.311 12.1390   1
   8   5   5 287.127 15.5598  -2
  -1   5  14 287.127 15.5598   1
   7   5   7 425.468 33.6550  -2
   0   5  14 425.468 33.6550   1
   7   5   8 258.169 16.5159  -2
   1   5  14 258.169 16.5159   1
   6   5  10 934.380 75.5518  -2
   2   5  14 934.380 75.5518   1
   6   5  11 268.823 17.6411  -2
   3   5  14 268.823 17.6411   1
   4   5  14 50.2550 7.57435   1
   5   5  14 86.5250 13.2511  -2
   5   5  14 86.5250 13.2511   1
   6   5  14 385.018 27.4893   1
   4   5  17 342.338 26.5914  -2
   7   5  14 342.338 26.5914   1
   8   5  14 264.518 30.6398   1
   3   5  20 48.8319 22.1553  -2
   9   5  14 48.8319 22.1553   1
  10   5  14 -8.2945 16.6536   1
 -13   6  14 144.425 15.2367   1
 -13   6  11 244.547 20.9157  -2
 -12   6  14 244.547 20.9157   1
 -11   6  14 5.59766 6.09906   1
 -12   6   8 145.155 17.7081  -2
 -10   6  14 145.155 17.7081   1
  -9   6  14 158.783 11.4494   1
 -11   6   5 779.143 40.1093  -2
  -8   6  14 779.143 40.1093   1
 -11   6   4 394.331 52.3053  -2
  -7   6  14 394.331 52.3053   1
 -10   6   2 586.861 28.9659  -2
  -6   6  14 586.861 28.9659   1
 -10   6   1 16.4513 11.3763  -2
  -5   6  14 16.4513 11.3763   1
   9   6   1 329.238 17.9908  -2
  -4   6  14 329.238 17.9908   1
   9   6   2 558.199 30.9569  -2
  -3   6  14 558.199 30.9569   1
   8   6   4 986.674 49.0717  -2
  -2   6  14 986.674 49.0717   1
   8   6   5 235.578 14.3926  -2
  -1   6  14 235.578 14.3926   1
   7   6   7 487.383 48.4116  -2
   0   6  14 487.383 48.4116   1
   7   6   8 284.693 18.0087  -2
   1   6  14 284.693 18.0087   1
   6   6  10 168.529 23.5033  -2
   2   6  14 168.529 23.5033   1
   6   6  11 397.409 23.9153  -2
   3   6  14 397.409 23.9153   1
   4   6  14 578.174 35.9088   1
   5   6  14 319.098 23.3927  -2
   5   6  14 319.098 23.3927   1
   6   6  14 61.8188 10.8333   1
   4   6  17 93.2507 16.2753  -2
   7   6  14 93.2507 16.2753   1
   8   6  14 92.6114 14.0439   1
   3   6  20 284.104 25.6146  -2
   9   6  14 284.104 25.6146   1
 -13   7  11 320.997 26.7641  -2
 -12   7  14 320.997 26.7641   1
 -11   7  14 233.467 17.1825   1
 -12   7   8 153.806 16.0755  -2
 -10   7  14 153.806 16.0755   1
  -9   7  14 42.9235 7.03962   1
 -11   7   5 127.912 15.7693  -2
  -8   7  14 127.912 15.7693   1
 -11   7   4 41.8503 23.4864  -2
  -7   7  14 41.8503 23.4864   1
 -10   7   2 373.889 22.8500  -2
  -6   7  14 373.889 22.8500   1
 -10   7   1 437.278 30.1528  -2
  -5   7  14 437.278 30.1528   1
   9   7   1 436.962 22.4420  -2
  -4   7  14 436.962 22.4420   1
   9   7   2 128.251 12.8062  -2
  -3   7  14 128.251 12.8062   1
   8   7   4 180.354 12.7825  -2
  -2   7  14 180.354 12.7825   1
   8   7   5 282.562 16.3947  -2
  -1   7  14 282.562 16.3947   1
   7   7   7 332.410 27.8617  -2
   0   7  14 332.410 27.8617   1
   7   7   8 454.453 26.0761  -2
   1   7  14 454.453 26.0761   1
   6   7  10 583.283 73.1300  -2
   2   7  14 583.283 73.1300   1
   6   7  11 396.044 27.7047  -2
   3   7  14 396.044 27.7047   1
   4   7  14 36.5639 8.68757   1
   5   7  14 97.8891 15.4039  -2
   5   7  14 97.8891 15.4039   1
   4   7  16 473.038 42.7882  -2
   6   7  14 473.038 42.7882   1
   4   7  17 399.813 29.5044  -2
   7   7  14 399.813 29.5044   1
   8   7  14 176.293 19.2078   1
 -13   8  11 178.032 23.1721  -2
 -12   8  14 178.032 23.1721   1
 -11   8  14 24.4770 8.31482   1
 -12   8   8 97.4159 14.4449  -2
 -10   8  14 97.4159 14.4449   1
 -12   8   7 434.847 71.4615  -2
  -9   8  14 434.847 71.4615   1
 -11   8   5 360.558 26.1495  -2
  -8   8  14 360.558 26.1495   1
 -11   8   4 466.528 35.6666  -2
  -7   8  14 466.528 35.6666   1
 -10   8   2 292.438 19.7890  -2
  -6   8  14 292.438 19.7890   1
 -10   8   1 29.2580 13.3755  -2
  -5   8  14 29.2580 13.3755   1
   9   8   1 271.979 17.0438  -2
  -4   8  14 271.979 17.0438   1
   9   8   2 741.050 35.2329  -2
  -3   8  14 741.050 35.2329   1
   8   8   4 623.923 30.8454  -2
  -2   8  14 623.923 30.8454   1
   8   8   5 332.970 20.7479  -2
  -1   8  14 332.970 20.7479   1
   7   8   7 337.481 24.8320  -2
   0   8  14 337.481 24.8320   1
   7   8   8 367.301 25.3356  -2
   1   8  14 367.301 25.3356   1
   6   8  10 120.724 21.6309  -2
   2   8  14 120.724 21.6309   1
   6   8  11 397.512 27.5393  -2
   3   8  14 397.512 27.5393   1
   5   8  13 431.558 33.6671  -2
   4   8  14 431.558 33.6671   1
   5   8  14 402.561 28.8983  -2
   5   8  14 402.561 28.8983   1
   4   8  16 10.6967 21.4060  -2
   6   8  14 10.6967 21.4060   1
   4   8  17 -1.9330 14.2748  -2
   7   8  14 -1.9330 14.2748   1
   8   8  14 21.9269 11.6363   1
 -11   9  14 249.066 27.3737   1
 -12   9   8 61.9708 18.5768  -2
 -10   9  14 61.9708 18.5768   1
  -9   9  14 46.6830 8.53581   1
 -11   9   5 95.3019 15.7284  -2
  -8   9  14 95.3019 15.7284   1
 -11   9   4 59.9113 26.0993  -2
  -7   9  14 59.9113 26.0993   1
 -10   9   2 199.455 18.1046  -2
  -6   9  14 199.455 18.1046   1
 -10   9   1 587.602 49.3660  -2
  -5   9  14 587.602 49.3660   1
   9   9   1 157.019 14.4806  -2
  -4   9  14 157.019 14.4806   1
   9   9   2 152.990 15.9095  -2
  -3   9  14 152.990 15.9095   1
   8   9   4 49.0424 11.1058  -2
  -2   9  14 49.0424 11.1058   1
   8   9   5 359.788 22.0027  -2
  -1   9  14 359.788 22.0027   1
   7   9   7 93.1347 12.7072  -2
   0   9  14 93.1347 12.7072   1
   7   9   8 340.192 22.4776  -2
   1   9  14 340.192 22.4776   1
   6   9  10 198.287 24.6007  -2
   2   9  14 198.287 24.6007   1
   6   9  11 472.031 32.1663  -2
   3   9  14 472.031 32.1663   1
   5   9  13 17.6496 17.4809  -2
   4   9  14 17.6496 17.4809   1
   5   9  14 127.947 18.2007  -2
   5   9  14 127.947 18.2007   1
   4   9  16 238.661 31.7130  -2
   6   9  14 238.661 31.7130   1
   4   9  17 374.436 29.5897  -2
   7   9  14 374.436 29.5897   1
  -9  10  14 149.747 18.0511   1
 -11  10   5 156.510 24.0165  -2
  -8  10  14 156.510 24.0165   1
 -11  10   4 642.410 53.4522  -2
  -7  10  14 642.410 53.4522   1
 -10  10   2 210.709 19.1582  -2
  -6  10  14 210.709 19.1582   1
 -10  10   1 -23.401 14.5664  -2
  -5  10  14 -23.401 14.5664   1
   9  10   1 171.810 16.0654  -2
  -4  10  14 171.810 16.0654   1
   9  10   2 599.778 35.7613  -2
  -3  10  14 599.778 35.7613   1
   8  10   4 397.283 24.6689  -2
  -2  10  14 397.283 24.6689   1
   8  10   5 336.025 22.3649  -2
  -1  10  14 336.025 22.3649   1
   7  10   7 144.889 15.2446  -2
   0  10  14 144.889 15.2446   1
   7  10   8 351.347 23.6604  -2
   1  10  14 351.347 23.6604   1
   6  10  10 98.9812 17.0635  -2
   2  10  14 98.9812 17.0635   1
   6  10  11 440.538 31.4876  -2
   3  10  14 440.538 31.4876   1
   5  10  13 129.453 24.6589  -2
   4  10  14 129.453 24.6589   1
   5  10  14 396.462 29.8920  -2
   5  10  14 396.462 29.8920   1
   6  10  14 8.96956 20.3480   1
 -11  11   5 105.108 23.2459  -2
  -8  11  14 105.108 23.2459   1
 -11  11   4 185.957 27.2947  -2
  -7  11  14 185.957 27.2947   1
 -10  11   2 112.067 20.9177  -2
  -6  11  14 112.067 20.9177   1
 -10  11   1 570.010 41.1079  -2
  -5  11  14 570.010 41.1079   1
   9  11   1 89.5639 14.7622  -2
  -4  11  14 89.5639 14.7622   1
   9  11   2 162.712 17.8938  -2
  -3  11  14 162.712 17.8938   1
   8  11   4 17.8055 12.0059  -2
  -2  11  14 17.8055 12.0059   1
   8  11   5 365.621 24.1190  -2
  -1  11  14 365.621 24.1190   1
   7  11   7 51.2252 13.4718  -2
   0  11  14 51.2252 13.4718   1
   7  11   8 324.139 23.0298  -2
   1  11  14 324.139 23.0298   1
   6  11  10 99.3556 18.1945  -2
   2  11  14 99.3556 18.1945   1
   6  11  11 316.428 23.9279  -2
   3  11  14 316.428 23.9279   1
   5  11  13 20.9304 22.7083  -2
   4  11  14 20.9304 22.7083   1
 -10  12   1 42.0606 34.8757  -2
  -5  12  14 42.0606 34.8757   1
   9  12   1 67.1021 23.6407  -2
  -4  12  14 67.1021 23.6407   1
   9  12   2 565.927 36.8792  -2
  -3  12  14 565.927 36.8792   1
   8  12   4 73.0364 14.7332  -2
  -2  12  14 73.0364 14.7332   1
   8  12   5 415.305 27.2470  -2
  -1  12  14 415.305 27.2470   1
   7  12   7 50.0953 14.8423  -2
   0  12  14 50.0953 14.8423   1
   7  12   8 285.297 21.7939  -2
   1  12  14 285.297 21.7939   1
   6  12  10 113.059 53.4724  -2
   2  12  14 113.059 53.4724   1
 -14   0  15 -11.708 10.0933   1
 -14   0  12 108.573 26.5858  -2
 -13   0  15 108.573 26.5858   1
 -12   0  15 -3.5429 8.40431   1
 -13   0   9 420.690 42.9829  -2
 -11   0  15 420.690 42.9829   1
 -10   0  15 3.28342 8.98166   1
 -12   0   6 985.829 83.4827  -2
  -9   0  15 985.829 83.4827   1
 -12   0   5 5.81344 19.7869  -2
  -8   0  15 5.81344 19.7869   1
 -11   0   3 640.160 56.9455  -2
  -7   0  15 640.160 56.9455   1
 -11   0   2 4.19753 16.3280  -2
  -6   0  15 4.19753 16.3280   1
  10   0   0 436.299 40.5173  -2
  -5   0  15 436.299 40.5173   1
  10   0   1 22.2528 14.1982  -2
  -4   0  15 22.2528 14.1982   1
   9   0   3 2180.27 157.955  -2
  -3   0  15 2180.27 157.955   1
   9   0   4 1.50152 10.5576  -2
  -2   0  15 1.50152 10.5576   1
  -1   0  15 288.761 27.1299   1
   8   0   7 6.54718 12.2735  -2
   0   0  15 6.54718 12.2735   1
   7   0   9 811.743 92.7359  -2
   1   0  15 811.743 92.7359   1
   7   0  10 11.4855 14.1551  -2
   2   0  15 11.4855 14.1551   1
   3   0  15 1496.97 99.5658   1
   6   0  13 17.1166 15.8232  -2
   4   0  15 17.1166 15.8232   1
   5   0  15 136.206 16.3927   1
   5   0  16 -15.213 17.5275  -2
   6   0  15 -15.213 17.5275   1
   7   0  15 323.587 32.4491   1
   4   0  19 -17.124 16.4959  -2
   8   0  15 -17.124 16.4959   1
   9   0  15 514.168 46.9132   1
   3   0  22 -60.697 41.7563  -2
  10   0  15 -60.697 41.7563   1
 -14   1  15 12.7469 8.47400   1
 -14   1  12 1153.38 70.4670  -2
 -13   1  15 1153.38 70.4670   1
 -12   1  15 -3.6679 7.15540   1
 -13   1   9 487.145 34.1031  -2
 -11   1  15 487.145 34.1031   1
 -10   1  15 10.3462 5.98701   1
 -12   1   6 263.566 22.4593  -2
  -9   1  15 263.566 22.4593   1
 -12   1   5 -0.5430 13.4624  -2
  -8   1  15 -0.5430 13.4624   1
 -11   1   3 997.371 59.1919  -2
  -7   1  15 997.371 59.1919   1
 -11   1   2 73.8311 14.5568  -2
  -6   1  15 73.8311 14.5568   1
  10   1   0 1371.97 60.7665  -2
  -5   1  15 1371.97 60.7665   1
  10   1   1 20.6368 8.76693  -2
  -4   1  15 20.6368 8.76693   1
   9   1   3 305.494 13.4682  -2
  -3   1  15 305.494 13.4682   1
   9   1   4 145.566 10.1756  -2
  -2   1  15 145.566 10.1756   1
   8   1   6 1596.84 204.741  -2
  -1   1  15 1596.84 204.741   1
   8   1   7 35.6831 9.08528  -2
   0   1  15 35.6831 9.08528   1
   7   1   9 1165.13 128.602  -2
   1   1  15 1165.13 128.602   1
   7   1  10 30.3576 9.37728  -2
   2   1  15 30.3576 9.37728   1
   3   1  15 46.0821 5.65026   1
   6   1  13 1.65604 10.7648  -2
   4   1  15 1.65604 10.7648   1
   5   1  15 744.965 33.7480   1
   5   1  16 -18.454 12.1715  -2
   6   1  15 -18.454 12.1715   1
   7   1  15 258.537 18.8960   1
   4   1  19 -4.3549 13.1628  -2
   8   1  15 -4.3549 13.1628   1
   9   1  15 16.2099 9.44978   1
   3   1  22 14.1322 15.7634  -2
  10   1  15 14.1322 15.7634   1
 -14   2  15 13.5040 8.96730   1
 -14   2  12 147.371 17.4817  -2
 -13   2  15 147.371 17.4817   1
 -12   2  15 15.7351 7.05297   1
 -13   2   9 525.058 36.3992  -2
 -11   2  15 525.058 36.3992   1
 -13   2   8 27.4809 26.0519  -2
 -10   2  15 27.4809 26.0519   1
 -12   2   6 511.982 34.0277  -2
  -9   2  15 511.982 34.0277   1
 -12   2   5 47.4621 16.3319  -2
  -8   2  15 47.4621 16.3319   1
 -11   2   3 794.185 48.3812  -2
  -7   2  15 794.185 48.3812   1
 -11   2   2 14.3491 10.2629  -2
  -6   2  15 14.3491 10.2629   1
  10   2   0 515.353 24.4661  -2
  -5   2  15 515.353 24.4661   1
  10   2   1 30.0096 8.68246  -2
  -4   2  15 30.0096 8.68246   1
   9   2   3 1305.39 53.7899  -2
  -3   2  15 1305.39 53.7899   1
   9   2   4 122.516 8.52992  -2
  -2   2  15 122.516 8.52992   1
   8   2   6 849.544 59.0288  -2
  -1   2  15 849.544 59.0288   1
   8   2   7 32.8107 7.10070  -2
   0   2  15 32.8107 7.10070   1
   7   2   9 645.312 76.2881  -2
   1   2  15 645.312 76.2881   1
   7   2  10 153.654 11.5284  -2
   2   2  15 153.654 11.5284   1
   3   2  15 1426.99 63.3533   1
   6   2  13 74.2955 9.95407  -2
   4   2  15 74.2955 9.95407   1
   5   2  15 128.533 10.5404   1
   5   2  16 -17.507 11.3168  -2
   6   2  15 -17.507 11.3168   1
   7   2  15 339.063 24.6859   1
   4   2  19 107.567 19.3006  -2
   8   2  15 107.567 19.3006   1
   9   2  15 662.684 48.8560   1
   3   2  22 -29.559 15.5605  -2
  10   2  15 -29.559 15.5605   1
 -14   3  15 20.5855 8.32596   1
 -14   3  12 940.921 52.3269  -2
 -13   3  15 940.921 52.3269   1
 -12   3  15 54.0667 9.29910   1
 -13   3   9 633.203 41.7878  -2
 -11   3  15 633.203 41.7878   1
 -13   3   8 -27.579 25.6061  -2
 -10   3  15 -27.579 25.6061   1
 -12   3   6 334.611 26.0618  -2
  -9   3  15 334.611 26.0618   1
 -12   3   5 32.7498 19.1699  -2
  -8   3  15 32.7498 19.1699   1
 -11   3   3 1004.37 51.3243  -2
  -7   3  15 1004.37 51.3243   1
 -11   3   2 93.0403 14.2307  -2
  -6   3  15 93.0403 14.2307   1
  10   3   0 898.026 38.1952  -2
  -5   3  15 898.026 38.1952   1
  10   3   1 66.7026 11.7585  -2
  -4   3  15 66.7026 11.7585   1
   9   3   3 418.740 20.5588  -2
  -3   3  15 418.740 20.5588   1
   9   3   4 117.376 8.43537  -2
  -2   3  15 117.376 8.43537   1
   8   3   6 1481.74 83.0188  -2
  -1   3  15 1481.74 83.0188   1
   8   3   7 132.172 9.25241  -2
   0   3  15 132.172 9.25241   1
   7   3   9 1032.72 115.860  -2
   1   3  15 1032.72 115.860   1
   7   3  10 121.713 11.2589  -2
   2   3  15 121.713 11.2589   1
   3   3  15 58.3846 7.50837   1
   6   3  13 105.898 11.3086  -2
   4   3  15 105.898 11.3086   1
   5   3  15 820.564 95.7594  -2
   5   3  15 820.564 95.7594   1
   5   3  16 119.525 12.3580  -2
   6   3  15 119.525 12.3580   1
   7   3  15 166.056 16.4223   1
   4   3  19 25.6680 16.4560  -2
   8   3  15 25.6680 16.4560   1
   9   3  15 15.8015 12.3792   1
   3   3  22 42.0441 19.2444  -2
  10   3  15 42.0441 19.2444   1
 -14   4  15 41.3796 10.0384   1
 -14   4  12 124.813 16.7682  -2
 -13   4  15 124.813 16.7682   1
 -14   4  11 151.413 45.9254  -2
 -12   4  15 151.413 45.9254   1
 -13   4   9 178.124 19.8205  -2
 -11   4  15 178.124 19.8205   1
 -10   4  15 40.7687 7.51920   1
 -12   4   6 611.312 39.0766  -2
  -9   4  15 611.312 39.0766   1
 -12   4   5 251.422 30.5182  -2
  -8   4  15 251.422 30.5182   1
 -11   4   3 746.966 36.8434  -2
  -7   4  15 746.966 36.8434   1
 -11   4   2 55.2219 13.6851  -2
  -6   4  15 55.2219 13.6851   1
  10   4   0 503.688 23.0464  -2
  -5   4  15 503.688 23.0464   1
  10   4   1 147.901 12.7104  -2
  -4   4  15 147.901 12.7104   1
   9   4   3 1218.64 54.6528  -2
  -3   4  15 1218.64 54.6528   1
   9   4   4 255.690 13.6039  -2
  -2   4  15 255.690 13.6039   1
   8   4   6 449.012 34.2055  -2
  -1   4  15 449.012 34.2055   1
   8   4   7 203.392 14.0827  -2
   0   4  15 203.392 14.0827   1
   7   4   9 661.603 55.4537  -2
   1   4  15 661.603 55.4537   1
   7   4  10 73.0253 9.78159  -2
   2   4  15 73.0253 9.78159   1
   3   4  15 814.224 40.9195   1
   6   4  13 188.483 14.8959  -2
   4   4  15 188.483 14.8959   1
   5   4  15 157.629 13.2030   1
   5   4  16 2.95459 11.5797  -2
   6   4  15 2.95459 11.5797   1
   7   4  15 240.131 20.9991   1
   4   4  19 141.283 24.7020  -2
   8   4  15 141.283 24.7020   1
   9   4  15 381.753 38.7059   1
 -14   5  12 888.216 50.1001  -2
 -13   5  15 888.216 50.1001   1
 -12   5  15 144.681 12.9079   1
 -13   5   9 271.950 21.4565  -2
 -11   5  15 271.950 21.4565   1
 -10   5  15 32.8686 7.46858   1
 -12   5   6 143.260 14.9455  -2
  -9   5  15 143.260 14.9455   1
 -12   5   5 101.921 22.5742  -2
  -8   5  15 101.921 22.5742   1
 -11   5   3 621.129 28.6511  -2
  -7   5  15 621.129 28.6511   1
 -11   5   2 384.799 27.4468  -2
  -6   5  15 384.799 27.4468   1
  10   5   0 1022.08 43.3145  -2
  -5   5  15 1022.08 43.3145   1
  10   5   1 37.4241 11.2914  -2
  -4   5  15 37.4241 11.2914   1
   9   5   3 177.181 13.7203  -2
  -3   5  15 177.181 13.7203   1
   9   5   4 319.827 17.6042  -2
  -2   5  15 319.827 17.6042   1
   8   5   6 642.185 46.8794  -2
  -1   5  15 642.185 46.8794   1
   8   5   7 141.033 12.1916  -2
   0   5  15 141.033 12.1916   1
   7   5   9 989.595 112.426  -2
   1   5  15 989.595 112.426   1
   7   5  10 226.918 16.1052  -2
   2   5  15 226.918 16.1052   1
   3   5  15 16.3744 5.74677   1
   6   5  13 126.821 12.8253  -2
   4   5  15 126.821 12.8253   1
   5   5  15 392.206 27.1846   1
   5   5  16 112.987 15.4441  -2
   6   5  15 112.987 15.4441   1
   7   5  15 153.992 17.0973   1
   4   5  19 67.7847 15.6175  -2
   8   5  15 67.7847 15.6175   1
   9   5  15 -7.6948 13.6416   1
 -14   6  12 42.2896 14.6233  -2
 -13   6  15 42.2896 14.6233   1
 -12   6  15 8.90302 6.63783   1
 -13   6   9 319.136 22.9513  -2
 -11   6  15 319.136 22.9513   1
 -10   6  15 98.5256 10.7604   1
 -12   6   6 315.427 21.6169  -2
  -9   6  15 315.427 21.6169   1
 -12   6   5 114.985 24.2005  -2
  -8   6  15 114.985 24.2005   1
 -11   6   3 516.910 26.9936  -2
  -7   6  15 516.910 26.9936   1
 -11   6   2 14.8165 15.9932  -2
  -6   6  15 14.8165 15.9932   1
  10   6   0 289.587 17.3196  -2
  -5   6  15 289.587 17.3196   1
  10   6   1 467.437 26.9747  -2
  -4   6  15 467.437 26.9747   1
   9   6   3 651.779 34.1458  -2
  -3   6  15 651.779 34.1458   1
   9   6   4 175.168 12.5643  -2
  -2   6  15 175.168 12.5643   1
   8   6   6 459.477 35.4770  -2
  -1   6  15 459.477 35.4770   1
   8   6   7 212.227 14.7932  -2
   0   6  15 212.227 14.7932   1
   7   6   9 324.078 47.5464  -2
   1   6  15 324.078 47.5464   1
   7   6  10 330.061 20.6946  -2
   2   6  15 330.061 20.6946   1
   3   6  15 554.551 34.3156   1
   6   6  13 308.784 23.6962  -2
   4   6  15 308.784 23.6962   1
   5   6  15 96.1583 12.5789   1
   5   6  16 4.24893 12.6260  -2
   6   6  15 4.24893 12.6260   1
   4   6  18 588.528 77.7137  -2
   7   6  15 588.528 77.7137   1
   4   6  19 264.323 24.0852  -2
   8   6  15 264.323 24.0852   1
 -12   7  15 144.436 15.0534   1
 -13   7   9 212.059 21.5975  -2
 -11   7  15 212.059 21.5975   1
 -13   7   8 268.059 41.6615  -2
 -10   7  15 268.059 41.6615   1
 -12   7   6 170.645 18.5966  -2
  -9   7  15 170.645 18.5966   1
 -12   7   5 74.0924 23.2307  -2
  -8   7  15 74.0924 23.2307   1
 -11   7   3 435.656 24.1450  -2
  -7   7  15 435.656 24.1450   1
 -11   7   2 519.697 33.7267  -2
  -6   7  15 519.697 33.7267   1
  10   7   0 377.198 21.0427  -2
  -5   7  15 377.198 21.0427   1
  10   7   1 62.8265 10.3464  -2
  -4   7  15 62.8265 10.3464   1
   9   7   3 339.507 19.4793  -2
  -3   7  15 339.507 19.4793   1
   9   7   4 313.501 18.2987  -2
  -2   7  15 313.501 18.2987   1
   8   7   6 669.119 38.8951  -2
  -1   7  15 669.119 38.8951   1
   8   7   7 252.456 15.7002  -2
   0   7  15 252.456 15.7002   1
   7   7   9 437.261 61.8184  -2
   1   7  15 437.261 61.8184   1
   7   7  10 336.067 24.0289  -2
   2   7  15 336.067 24.0289   1
   3   7  15 24.3827 8.34393   1
   6   7  13 163.886 17.0063  -2
   4   7  15 163.886 17.0063   1
   5   7  15 205.362 18.4707   1
   5   7  16 319.106 25.4239  -2
   6   7  15 319.106 25.4239   1
   4   7  18 66.7705 30.3254  -2
   7   7  15 66.7705 30.3254   1
   4   7  19 80.7745 17.3118  -2
   8   7  15 80.7745 17.3118   1
 -13   8   9 267.476 22.9626  -2
 -11   8  15 267.476 22.9626   1
 -13   8   8 307.790 66.8171  -2
 -10   8  15 307.790 66.8171   1
 -12   8   6 189.563 19.2909  -2
  -9   8  15 189.563 19.2909   1
 -12   8   5 281.620 34.9304  -2
  -8   8  15 281.620 34.9304   1
 -11   8   3 273.889 19.7446  -2
  -7   8  15 273.889 19.7446   1
 -11   8   2 64.6096 15.7532  -2
  -6   8  15 64.6096 15.7532   1
  10   8   0 169.958 14.2586  -2
  -5   8  15 169.958 14.2586   1
  10   8   1 608.542 30.8585  -2
  -4   8  15 608.542 30.8585   1
   9   8   3 418.521 23.0247  -2
  -3   8  15 418.521 23.0247   1
   9   8   4 334.780 20.9840  -2
  -2   8  15 334.780 20.9840   1
   8   8   6 154.386 16.1135  -2
  -1   8  15 154.386 16.1135   1
   8   8   7 269.014 18.4400  -2
   0   8  15 269.014 18.4400   1
   7   8   9 255.777 38.0304  -2
   1   8  15 255.777 38.0304   1
   7   8  10 333.562 24.2953  -2
   2   8  15 333.562 24.2953   1
   3   8  15 357.505 25.8722   1
   6   8  13 478.538 32.7454  -2
   4   8  15 478.538 32.7454   1
   5   8  15 45.9025 27.9612  -2
   5   8  15 45.9025 27.9612   1
   5   8  16 36.3231 14.9955  -2
   6   8  15 36.3231 14.9955   1
   4   8  18 232.280 40.3590  -2
   7   8  15 232.280 40.3590   1
 -10   9  15 30.8966 7.56363   1
 -12   9   6 135.260 17.3720  -2
  -9   9  15 135.260 17.3720   1
 -12   9   5 113.508 30.1447  -2
  -8   9  15 113.508 30.1447   1
 -11   9   3 261.542 24.0859  -2
  -7   9  15 261.542 24.0859   1
 -11   9   2 664.923 40.8380  -2
  -6   9  15 664.923 40.8380   1
  10   9   0 142.421 16.1265  -2
  -5   9  15 142.421 16.1265   1
  10   9   1 40.9516 12.4100  -2
  -4   9  15 40.9516 12.4100   1
   9   9   3 39.1087 11.6063  -2
  -3   9  15 39.1087 11.6063   1
   9   9   4 413.815 24.9807  -2
  -2   9  15 413.815 24.9807   1
   8   9   6 215.915 17.0941  -2
  -1   9  15 215.915 17.0941   1
   8   9   7 457.239 27.1844  -2
   0   9  15 457.239 27.1844   1
   7   9   9 153.327 20.4932  -2
   1   9  15 153.327 20.4932   1
   7   9  10 374.340 27.2842  -2
   2   9  15 374.340 27.2842   1
   6   9  12 -13.126 24.0002  -2
   3   9  15 -13.126 24.0002   1
   6   9  13 202.827 20.9882  -2
   4   9  15 202.827 20.9882   1
   5   9  15 203.621 28.9133  -2
   5   9  15 203.621 28.9133   1
   5   9  16 380.681 30.1072  -2
   6   9  15 380.681 30.1072   1
 -12  10   6 188.637 26.9427  -2
  -9  10  15 188.637 26.9427   1
 -12  10   5 390.285 44.5420  -2
  -8  10  15 390.285 44.5420   1
 -11  10   3 95.5150 17.3883  -2
  -7  10  15 95.5150 17.3883   1
 -11  10   2 31.3126 15.4010  -2
  -6  10  15 31.3126 15.4010   1
  10  10   0 113.280 15.9160  -2
  -5  10  15 113.280 15.9160   1
  10  10   1 628.684 35.2101  -2
  -4  10  15 628.684 35.2101   1
   9  10   3 245.064 19.1099  -2
  -3  10  15 245.064 19.1099   1
   9  10   4 414.100 25.9235  -2
  -2  10  15 414.100 25.9235   1
   8  10   6 34.9574 12.2340  -2
  -1  10  15 34.9574 12.2340   1
   8  10   7 328.544 22.3404  -2
   0  10  15 328.544 22.3404   1
   7  10   9 85.8092 16.3745  -2
   1  10  15 85.8092 16.3745   1
   7  10  10 542.270 32.0994  -2
   2  10  15 542.270 32.0994   1
   6  10  12 240.195 29.1738  -2
   3  10  15 240.195 29.1738   1
   6  10  13 506.977 35.2120  -2
   4  10  15 506.977 35.2120   1
   5  10  15 -7.7083 30.2999  -2
   5  10  15 -7.7083 30.2999   1
 -11  11   3 76.5888 24.2038  -2
  -7  11  15 76.5888 24.2038   1
 -11  11   2 583.387 52.6212  -2
  -6  11  15 583.387 52.6212   1
  10  11   0 10.0942 14.7377  -2
  -5  11  15 10.0942 14.7377   1
  10  11   1 59.1721 15.5932  -2
  -4  11  15 59.1721 15.5932   1
   9  11   3 92.5961 15.0041  -2
  -3  11  15 92.5961 15.0041   1
   9  11   4 460.769 28.5715  -2
  -2  11  15 460.769 28.5715   1
   8  11   6 88.9482 15.4088  -2
  -1  11  15 88.9482 15.4088   1
   8  11   7 365.700 24.8436  -2
   0  11  15 365.700 24.8436   1
   7  11   9 73.9101 16.5629  -2
   1  11  15 73.9101 16.5629   1
   7  11  10 349.372 24.7286  -2
   2  11  15 349.372 24.7286   1
   6  11  12 -17.825 18.6850  -2
   3  11  15 -17.825 18.6850   1
  -4  12  15 249.364 35.3763   1
   9  12   3 9.84784 15.3572  -2
  -3  12  15 9.84784 15.3572   1
   9  12   4 340.600 32.8130  -2
  -2  12  15 340.600 32.8130   1
   8  12   6 41.0230 15.5271  -2
  -1  12  15 41.0230 15.5271   1
 -15   0  13 -4.4582 23.7154  -2
 -14   0  16 -4.4582 23.7154   1
 -15   0  12 -97.376 37.2253  -2
 -13   0  16 -97.376 37.2253   1
 -14   0  10 564.621 55.6439  -2
 -12   0  16 564.621 55.6439   1
 -11   0  16 1.60762 9.26268   1
 -13   0   7 818.796 72.2515  -2
 -10   0  16 818.796 72.2515   1
 -13   0   6 10.7572 21.1314  -2
  -9   0  16 10.7572 21.1314   1
 -12   0   4 354.688 38.0601  -2
  -8   0  16 354.688 38.0601   1
 -12   0   3 -4.1410 17.8303  -2
  -7   0  16 -4.1410 17.8303   1
 -11   0   1 436.860 41.6751  -2
  -6   0  16 436.860 41.6751   1
  11   0   0 5.74461 15.5454  -2
  -5   0  16 5.74461 15.5454   1
  10   0   2 1622.76 101.947  -2
  -4   0  16 1622.76 101.947   1
  10   0   3 2.06925 10.0634  -2
  -3   0  16 2.06925 10.0634   1
   9   0   5 32.3201 16.0066  -2
  -2   0  16 32.3201 16.0066   1
   9   0   6 0.34643 12.3414  -2
  -1   0  16 0.34643 12.3414   1
   0   0  16 689.102 48.3140   1
   8   0   9 0.92680 13.7230  -2
   1   0  16 0.92680 13.7230   1
   2   0  16 430.341 34.2342   1
   7   0  12 -3.3482 14.2703  -2
   3   0  16 -3.3482 14.2703   1
   4   0  16 93.4294 14.5990   1
   6   0  15 -10.098 16.6320  -2
   5   0  16 -10.098 16.6320   1
   6   0  16 509.976 41.2112   1
   5   0  18 -21.349 16.0271  -2
   7   0  16 -21.349 16.0271   1
   8   0  16 331.976 35.1028   1
   4   0  21 -7.2612 18.2995  -2
   9   0  16 -7.2612 18.2995   1
 -15   1  13 643.972 43.6142  -2
 -14   1  16 643.972 43.6142   1
 -15   1  12 -24.200 39.7327  -2
 -13   1  16 -24.200 39.7327   1
 -14   1  10 546.413 33.2048  -2
 -12   1  16 546.413 33.2048   1
 -14   1   9 23.0447 34.7299  -2
 -11   1  16 23.0447 34.7299   1
 -13   1   7 338.567 27.2140  -2
 -10   1  16 338.567 27.2140   1
 -13   1   6 5.18959 17.2055  -2
  -9   1  16 5.18959 17.2055   1
 -12   1   4 960.208 57.5614  -2
  -8   1  16 960.208 57.5614   1
 -12   1   3 29.8285 13.0757  -2
  -7   1  16 29.8285 13.0757   1
 -11   1   1 1480.00 85.1748  -2
  -6   1  16 1480.00 85.1748   1
  11   1   0 26.8457 7.18971  -2
  -5   1  16 26.8457 7.18971   1
  10   1   2 436.340 22.9350  -2
  -4   1  16 436.340 22.9350   1
  10   1   3 36.7703 8.69683  -2
  -3   1  16 36.7703 8.69683   1
   9   1   5 1832.06 137.736  -2
  -2   1  16 1832.06 137.736   1
   9   1   6 23.1597 9.17497  -2
  -1   1  16 23.1597 9.17497   1
   8   1   8 768.249 87.7679  -2
   0   1  16 768.249 87.7679   1
   8   1   9 28.5027 10.3085  -2
   1   1  16 28.5027 10.3085   1
   2   1  16 179.887 13.2351   1
   7   1  12 2.86809 10.6658  -2
   3   1  16 2.86809 10.6658   1
   4   1  16 877.843 44.0697   1
   6   1  15 -20.359 11.7852  -2
   5   1  16 -20.359 11.7852   1
   6   1  16 134.227 13.4539   1
   5   1  18 11.1848 12.1149  -2
   7   1  16 11.1848 12.1149   1
   8   1  16 121.333 14.4128   1
   4   1  21 -32.597 17.9179  -2
   9   1  16 -32.597 17.9179   1
 -15   2  13 -8.9167 14.8538  -2
 -14   2  16 -8.9167 14.8538   1
 -15   2  12 -62.664 40.6789  -2
 -13   2  16 -62.664 40.6789   1
 -14   2  10 787.739 44.8045  -2
 -12   2  16 787.739 44.8045   1
 -14   2   9 4.61239 35.2744  -2
 -11   2  16 4.61239 35.2744   1
 -13   2   7 537.148 36.4033  -2
 -10   2  16 537.148 36.4033   1
 -13   2   6 -13.028 16.8297  -2
  -9   2  16 -13.028 16.8297   1
 -12   2   4 186.872 18.9212  -2
  -8   2  16 186.872 18.9212   1
 -12   2   3 29.7504 15.3977  -2
  -7   2  16 29.7504 15.3977   1
 -11   2   1 504.710 25.2971  -2
  -6   2  16 504.710 25.2971   1
  11   2   0 84.5041 9.93974  -2
  -5   2  16 84.5041 9.93974   1
  10   2   2 880.534 43.0960  -2
  -4   2  16 880.534 43.0960   1
  10   2   3 38.6547 7.41259  -2
  -3   2  16 38.6547 7.41259   1
   9   2   5 358.470 21.5683  -2
  -2   2  16 358.470 21.5683   1
   9   2   6 43.6269 6.88238  -2
  -1   2  16 43.6269 6.88238   1
   8   2   8 891.184 100.063  -2
   0   2  16 891.184 100.063   1
   8   2   9 48.9456 7.92110  -2
   1   2  16 48.9456 7.92110   1
   2   2  16 923.997 42.0830   1
   7   2  12 47.9134 8.57737  -2
   3   2  16 47.9134 8.57737   1
   4   2  16 90.0937 8.77658   1
   6   2  15 -6.5496 8.54357  -2
   5   2  16 -6.5496 8.54357   1
   6   2  16 326.612 19.9902   1
   5   2  18 18.6726 10.0629  -2
   7   2  16 18.6726 10.0629   1
   8   2  16 480.874 38.3950   1
   4   2  21 31.2507 18.7068  -2
   9   2  16 31.2507 18.7068   1
 -15   3  13 580.537 36.3937  -2
 -14   3  16 580.537 36.3937   1
 -15   3  12 24.3962 46.7530  -2
 -13   3  16 24.3962 46.7530   1
 -14   3  10 381.110 27.0086  -2
 -12   3  16 381.110 27.0086   1
 -14   3   9 -14.203 45.1330  -2
 -11   3  16 -14.203 45.1330   1
 -13   3   7 368.898 28.4775  -2
 -10   3  16 368.898 28.4775   1
 -13   3   6 6.57996 17.6876  -2
  -9   3  16 6.57996 17.6876   1
 -12   3   4 779.478 48.0647  -2
  -8   3  16 779.478 48.0647   1
 -12   3   3 124.941 15.2079  -2
  -7   3  16 124.941 15.2079   1
 -11   3   1 1159.52 52.6748  -2
  -6   3  16 1159.52 52.6748   1
  11   3   0 20.8815 8.62032  -2
  -5   3  16 20.8815 8.62032   1
  10   3   2 466.879 23.0758  -2
  -4   3  16 466.879 23.0758   1
  10   3   3 83.0964 8.32247  -2
  -3   3  16 83.0964 8.32247   1
   9   3   5 1371.80 67.0575  -2
  -2   3  16 1371.80 67.0575   1
   9   3   6 98.4406 9.35617  -2
  -1   3  16 98.4406 9.35617   1
   8   3   8 622.828 52.0684  -2
   0   3  16 622.828 52.0684   1
   8   3   9 70.8017 9.09841  -2
   1   3  16 70.8017 9.09841   1
   2   3  16 178.384 11.7173   1
   7   3  12 51.6410 9.03396  -2
   3   3  16 51.6410 9.03396   1
   4   3  16 939.320 43.9488   1
   6   3  15 105.017 11.7961  -2
   5   3  16 105.017 11.7961   1
   6   3  16 194.945 15.4279   1
   5   3  18 -11.438 11.3095  -2
   7   3  16 -11.438 11.3095   1
   8   3  16 149.468 15.4166   1
   4   3  21 143.371 23.0741  -2
   9   3  16 143.371 23.0741   1
 -15   4  12 -24.034 39.8579  -2
 -13   4  16 -24.034 39.8579   1
 -14   4  10 532.411 33.3458  -2
 -12   4  16 532.411 33.3458   1
 -14   4   9 146.051 49.6256  -2
 -11   4  16 146.051 49.6256   1
 -13   4   7 502.859 35.0641  -2
 -10   4  16 502.859 35.0641   1
 -13   4   6 88.6331 25.0527  -2
  -9   4  16 88.6331 25.0527   1
 -12   4   4 245.351 18.7702  -2
  -8   4  16 245.351 18.7702   1
 -12   4   3 103.065 13.8068  -2
  -7   4  16 103.065 13.8068   1
 -11   4   1 398.963 19.7098  -2
  -6   4  16 398.963 19.7098   1
  11   4   0 156.650 11.2537  -2
  -5   4  16 156.650 11.2537   1
  10   4   2 726.999 37.3944  -2
  -4   4  16 726.999 37.3944   1
  10   4   3 52.0596 8.47635  -2
  -3   4  16 52.0596 8.47635   1
   9   4   5 186.092 16.6330  -2
  -2   4  16 186.092 16.6330   1
   9   4   6 146.812 10.9846  -2
  -1   4  16 146.812 10.9846   1
   8   4   8 658.778 55.6771  -2
   0   4  16 658.778 55.6771   1
   8   4   9 113.663 11.2733  -2
   1   4  16 113.663 11.2733   1
   2   4  16 412.029 26.5872   1
   7   4  12 182.646 14.8001  -2
   3   4  16 182.646 14.8001   1
   4   4  16 70.8138 8.69174   1
   6   4  15 11.2147 9.70484  -2
   5   4  16 11.2147 9.70484   1
   6   4  16 244.981 20.7527   1
   5   4  18 111.411 15.5321  -2
   7   4  16 111.411 15.5321   1
   8   4  16 470.332 30.5864   1
   4   4  21 72.3306 13.4881  -2
   9   4  16 72.3306 13.4881   1
 -13   5  16 91.4889 11.8238   1
 -14   5  10 226.033 20.3861  -2
 -12   5  16 226.033 20.3861   1
 -14   5   9 193.268 51.2594  -2
 -11   5  16 193.268 51.2594   1
 -13   5   7 220.434 21.9153  -2
 -10   5  16 220.434 21.9153   1
 -13   5   6 190.750 22.7111  -2
  -9   5  16 190.750 22.7111   1
 -12   5   4 559.535 31.6775  -2
  -8   5  16 559.535 31.6775   1
 -12   5   3 328.224 21.4637  -2
  -7   5  16 328.224 21.4637   1
 -11   5   1 1018.03 46.5690  -2
  -6   5  16 1018.03 46.5690   1
  11   5   0 52.5275 9.93337  -2
  -5   5  16 52.5275 9.93337   1
  10   5   2 223.396 15.8963  -2
  -4   5  16 223.396 15.8963   1
  10   5   3 295.115 16.8320  -2
  -3   5  16 295.115 16.8320   1
   9   5   5 895.043 44.8164  -2
  -2   5  16 895.043 44.8164   1
   9   5   6 183.752 13.0813  -2
  -1   5  16 183.752 13.0813   1
   8   5   8 705.185 83.2020  -2
   0   5  16 705.185 83.2020   1
   8   5   9 139.490 12.5690  -2
   1   5  16 139.490 12.5690   1
   2   5  16 297.756 19.1708   1
   7   5  12 114.335 12.6121  -2
   3   5  16 114.335 12.6121   1
   4   5  16 481.376 31.4415   1
   6   5  15 167.574 16.6088  -2
   5   5  16 167.574 16.6088   1
   6   5  16 198.059 18.5379   1
   5   5  18 -1.9343 12.1281  -2
   7   5  16 -1.9343 12.1281   1
   8   5  16 102.281 15.2144   1
 -14   6  10 451.161 33.0630  -2
 -12   6  16 451.161 33.0630   1
 -14   6   9 266.541 31.0169  -2
 -11   6  16 266.541 31.0169   1
 -13   6   7 232.585 26.0439  -2
 -10   6  16 232.585 26.0439   1
 -13   6   6 93.4119 26.0819  -2
  -9   6  16 93.4119 26.0819   1
 -12   6   4 148.321 17.5170  -2
  -8   6  16 148.321 17.5170   1
 -12   6   3 34.5206 14.9099  -2
  -7   6  16 34.5206 14.9099   1
 -11   6   1 256.856 17.9596  -2
  -6   6  16 256.856 17.9596   1
  11   6   0 418.181 22.5128  -2
  -5   6  16 418.181 22.5128   1
  10   6   2 600.120 29.6213  -2
  -4   6  16 600.120 29.6213   1
  10   6   3 47.2722 9.59761  -2
  -3   6  16 47.2722 9.59761   1
   9   6   5 125.231 13.9696  -2
  -2   6  16 125.231 13.9696   1
   9   6   6 171.068 12.4960  -2
  -1   6  16 171.068 12.4960   1
   0   6  16 230.226 15.9685   1
   8   6   9 279.669 18.7510  -2
   1   6  16 279.669 18.7510   1
   2   6  16 404.181 23.9603   1
   7   6  12 316.618 23.6839  -2
   3   6  16 316.618 23.6839   1
   4   6  16 21.6241 8.53453   1
   6   6  15 24.1745 12.6164  -2
   5   6  16 24.1745 12.6164   1
   6   6  16 136.733 15.8987   1
   5   6  18 252.413 22.9569  -2
   7   6  16 252.413 22.9569   1
   8   6  16 201.130 21.3872   1
 -14   7  10 139.134 47.7492  -2
 -12   7  16 139.134 47.7492   1
 -14   7   9 158.127 38.0973  -2
 -11   7  16 158.127 38.0973   1
 -13   7   7 227.992 22.2444  -2
 -10   7  16 227.992 22.2444   1
 -13   7   6 237.282 32.1887  -2
  -9   7  16 237.282 32.1887   1
 -12   7   4 335.962 25.6606  -2
  -8   7  16 335.962 25.6606   1
 -12   7   3 391.837 27.2375  -2
  -7   7  16 391.837 27.2375   1
 -11   7   1 530.815 30.0314  -2
  -6   7  16 530.815 30.0314   1
  11   7   0 75.1493 11.7860  -2
  -5   7  16 75.1493 11.7860   1
  10   7   2 225.592 15.7933  -2
  -4   7  16 225.592 15.7933   1
  10   7   3 533.934 27.1121  -2
  -3   7  16 533.934 27.1121   1
   9   7   5 675.865 40.3605  -2
  -2   7  16 675.865 40.3605   1
   9   7   6 308.472 18.2724  -2
  -1   7  16 308.472 18.2724   1
   8   7   8 159.038 33.6044  -2
   0   7  16 159.038 33.6044   1
   8   7   9 226.014 19.2304  -2
   1   7  16 226.014 19.2304   1
   2   7  16 119.228 13.1139   1
   7   7  12 201.860 18.2442  -2
   3   7  16 201.860 18.2442   1
   4   7  16 329.859 25.0860   1
   6   7  15 337.470 26.2230  -2
   5   7  16 337.470 26.2230   1
   6   7  16 64.3233 12.2535   1
   5   7  18 13.1867 14.6751  -2
   7   7  16 13.1867 14.6751   1
 -11   8  16 147.230 14.3218   1
 -13   8   7 164.136 17.9963  -2
 -10   8  16 164.136 17.9963   1
 -13   8   6 239.358 27.0291  -2
  -9   8  16 239.358 27.0291   1
 -12   8   4 116.025 17.3610  -2
  -8   8  16 116.025 17.3610   1
 -12   8   3 147.158 19.0045  -2
  -7   8  16 147.158 19.0045   1
 -11   8   1 160.365 16.1480  -2
  -6   8  16 160.365 16.1480   1
  11   8   0 383.829 22.2891  -2
  -5   8  16 383.829 22.2891   1
  10   8   2 275.763 18.1490  -2
  -4   8  16 275.763 18.1490   1
  10   8   3 185.632 15.7919  -2
  -3   8  16 185.632 15.7919   1
   9   8   5 97.3173 14.8211  -2
  -2   8  16 97.3173 14.8211   1
   9   8   6 241.989 17.7675  -2
  -1   8  16 241.989 17.7675   1
   8   8   8 330.130 26.2844  -2
   0   8  16 330.130 26.2844   1
   8   8   9 385.815 24.2136  -2
   1   8  16 385.815 24.2136   1
   2   8  16 143.797 14.3488   1
   7   8  12 337.204 25.1047  -2
   3   8  16 337.204 25.1047   1
   4   8  16 7.10117 8.49197   1
   6   8  15 11.7536 14.5435  -2
   5   8  16 11.7536 14.5435   1
   5   8  17 148.914 33.3960  -2
   6   8  16 148.914 33.3960   1
 -13   9   6 180.962 29.0524  -2
  -9   9  16 180.962 29.0524   1
 -12   9   4 137.191 20.4505  -2
  -8   9  16 137.191 20.4505   1
 -12   9   3 549.976 39.7987  -2
  -7   9  16 549.976 39.7987   1
 -11   9   1 385.373 27.2750  -2
  -6   9  16 385.373 27.2750   1
  11   9   0 101.654 16.2868  -2
  -5   9  16 101.654 16.2868   1
  10   9   2 61.1274 13.0868  -2
  -4   9  16 61.1274 13.0868   1
  10   9   3 437.575 26.5797  -2
  -3   9  16 437.575 26.5797   1
   9   9   5 374.754 23.7756  -2
  -2   9  16 374.754 23.7756   1
   9   9   6 354.200 22.7763  -2
  -1   9  16 354.200 22.7763   1
   8   9   8 161.302 19.6581  -2
   0   9  16 161.302 19.6581   1
   8   9   9 272.270 19.2306  -2
   1   9  16 272.270 19.2306   1
   7   9  11 124.309 29.6115  -2
   2   9  16 124.309 29.6115   1
   7   9  12 202.764 20.0886  -2
   3   9  16 202.764 20.0886   1
   6   9  14 240.093 39.2106  -2
   4   9  16 240.093 39.2106   1
   6   9  15 424.782 31.6101  -2
   5   9  16 424.782 31.6101   1
 -12  10   4 33.2778 24.8772  -2
  -8  10  16 33.2778 24.8772   1
 -12  10   3 61.0432 18.6844  -2
  -7  10  16 61.0432 18.6844   1
 -11  10   1 104.285 16.5476  -2
  -6  10  16 104.285 16.5476   1
  11  10   0 491.618 33.2855  -2
  -5  10  16 491.618 33.2855   1
  10  10   2 138.828 15.8843  -2
  -4  10  16 138.828 15.8843   1
  10  10   3 116.427 15.1201  -2
  -3  10  16 116.427 15.1201   1
   9  10   5 24.3516 13.0623  -2
  -2  10  16 24.3516 13.0623   1
   9  10   6 238.888 19.2979  -2
  -1  10  16 238.888 19.2979   1
   8  10   8 89.8690 17.5361  -2
   0  10  16 89.8690 17.5361   1
   8  10   9 310.767 22.0942  -2
   1  10  16 310.767 22.0942   1
   7  10  11 111.376 21.6489  -2
   2  10  16 111.376 21.6489   1
   7  10  12 421.973 27.7922  -2
   3  10  16 421.973 27.7922   1
   4  10  16 60.8618 29.8972   1
 -11  11   1 136.905 26.5141  -2
  -6  11  16 136.905 26.5141   1
  11  11   0 70.9720 17.3606  -2
  -5  11  16 70.9720 17.3606   1
  10  11   2 36.6804 15.2829  -2
  -4  11  16 36.6804 15.2829   1
  10  11   3 434.018 27.6502  -2
  -3  11  16 434.018 27.6502   1
   9  11   5 161.654 18.0227  -2
  -2  11  16 161.654 18.0227   1
   9  11   6 478.475 29.6281  -2
  -1  11  16 478.475 29.6281   1
   8  11   8 21.5602 15.1157  -2
   0  11  16 21.5602 15.1157   1
   8  11   9 222.873 19.5440  -2
   1  11  16 222.873 19.5440   1
 -14   0  17 -7.1114 10.4202   1
 -15   0  11 800.474 74.1970  -2
 -13   0  17 800.474 74.1970   1
 -12   0  17 4.84411 10.1689   1
 -14   0   8 643.807 60.6967  -2
 -11   0  17 643.807 60.6967   1
 -14   0   7 -28.317 22.5063  -2
 -10   0  17 -28.317 22.5063   1
 -13   0   5 320.914 36.8344  -2
  -9   0  17 320.914 36.8344   1
 -13   0   4 -25.154 18.5628  -2
  -8   0  17 -25.154 18.5628   1
 -12   0   2 725.458 64.2936  -2
  -7   0  17 725.458 64.2936   1
 -12   0   1 -5.5821 16.4518  -2
  -6   0  17 -5.5821 16.4518   1
  11   0   1 1398.14 114.399  -2
  -5   0  17 1398.14 114.399   1
  11   0   2 -2.6027 14.8009  -2
  -4   0  17 -2.6027 14.8009   1
  10   0   4 409.689 32.5116  -2
  -3   0  17 409.689 32.5116   1
  10   0   5 11.7762 7.82349  -2
  -2   0  17 11.7762 7.82349   1
  -1   0  17 830.758 57.4897   1
   9   0   8 -6.8597 13.8813  -2
   0   0  17 -6.8597 13.8813   1
   1   0  17 634.323 44.7993   1
   8   0  11 7.37778 15.2408  -2
   2   0  17 7.37778 15.2408   1
   3   0  17 127.857 16.6777   1
   7   0  14 -9.6348 16.4894  -2
   4   0  17 -9.6348 16.4894   1
   5   0  17 550.907 45.5620   1
   6   0  17 -19.642 14.4042  -2
   6   0  17 -19.642 14.4042   1
   7   0  17 283.566 27.8445   1
   5   0  20 -15.229 16.5137  -2
   8   0  17 -15.229 16.5137   1
   9   0  17 -9.1549 23.9654   1
 -15   1  11 191.646 22.4846  -2
 -13   1  17 191.646 22.4846   1
 -15   1  10 -16.073 40.7275  -2
 -12   1  17 -16.073 40.7275   1
 -14   1   8 515.208 36.7208  -2
 -11   1  17 515.208 36.7208   1
 -14   1   7 4.08876 19.2090  -2
 -10   1  17 4.08876 19.2090   1
 -13   1   5 501.184 34.3548  -2
  -9   1  17 501.184 34.3548   1
 -13   1   4 22.1825 14.3565  -2
  -8   1  17 22.1825 14.3565   1
 -12   1   2 689.468 43.5603  -2
  -7   1  17 689.468 43.5603   1
 -12   1   1 15.2987 12.5621  -2
  -6   1  17 15.2987 12.5621   1
  11   1   1 241.900 16.6899  -2
  -5   1  17 241.900 16.6899   1
  11   1   2 56.8839 8.82458  -2
  -4   1  17 56.8839 8.82458   1
  10   1   4 1522.97 94.7378  -2
  -3   1  17 1522.97 94.7378   1
  10   1   5 8.24553 5.13646  -2
  -2   1  17 8.24553 5.13646   1
   9   1   7 426.030 37.5739  -2
  -1   1  17 426.030 37.5739   1
   9   1   8 4.62839 9.73735  -2
   0   1  17 4.62839 9.73735   1
   1   1  17 208.323 14.3728   1
   8   1  11 -0.6501 9.97847  -2
   2   1  17 -0.6501 9.97847   1
   3   1  17 1060.98 52.0470   1
   7   1  14 63.4489 12.3334  -2
   4   1  17 63.4489 12.3334   1
   5   1  17 302.522 20.5263   1
   6   1  17 -6.2987 11.9714  -2
   6   1  17 -6.2987 11.9714   1
   7   1  17 294.838 21.8468   1
   5   1  20 -9.1827 12.8038  -2
   8   1  17 -9.1827 12.8038   1
   9   1  17 633.066 46.5941   1
 -15   2  11 755.647 44.4523  -2
 -13   2  17 755.647 44.4523   1
 -15   2  10 87.5719 30.8662  -2
 -12   2  17 87.5719 30.8662   1
 -14   2   8 585.352 39.9415  -2
 -11   2  17 585.352 39.9415   1
 -14   2   7 -19.604 18.7671  -2
 -10   2  17 -19.604 18.7671   1
 -13   2   5 270.939 23.9026  -2
  -9   2  17 270.939 23.9026   1
 -13   2   4 17.5987 13.9758  -2
  -8   2  17 17.5987 13.9758   1
 -12   2   2 679.846 43.1019  -2
  -7   2  17 679.846 43.1019   1
 -12   2   1 62.7204 11.3846  -2
  -6   2  17 62.7204 11.3846   1
  11   2   1 1647.71 73.3072  -2
  -5   2  17 1647.71 73.3072   1
  11   2   2 39.2722 7.58596  -2
  -4   2  17 39.2722 7.58596   1
  10   2   4 169.325 11.9401  -2
  -3   2  17 169.325 11.9401   1
  10   2   5 23.4662 7.49109  -2
  -2   2  17 23.4662 7.49109   1
   9   2   7 955.523 106.710  -2
  -1   2  17 955.523 106.710   1
   9   2   8 54.3352 10.2046  -2
   0   2  17 54.3352 10.2046   1
   1   2  17 543.360 30.2408   1
   8   2  11 34.2253 10.6798  -2
   2   2  17 34.2253 10.6798   1
   3   2  17 34.1530 7.97215   1
   7   2  14 2.37084 11.1619  -2
   4   2  17 2.37084 11.1619   1
   5   2  17 459.920 29.6909   1
   6   2  17 -2.3733 12.1677  -2
   6   2  17 -2.3733 12.1677   1
   7   2  17 238.200 20.9027   1
   5   2  20 -1.0836 15.4040  -2
   8   2  17 -1.0836 15.4040   1
   9   2  17 0.33143 13.1227   1
 -15   3  11 155.739 18.5986  -2
 -13   3  17 155.739 18.5986   1
 -15   3  10 37.5603 32.5112  -2
 -12   3  17 37.5603 32.5112   1
 -14   3   8 437.151 32.9465  -2
 -11   3  17 437.151 32.9465   1
 -14   3   7 67.3895 18.4808  -2
 -10   3  17 67.3895 18.4808   1
 -13   3   5 414.091 30.0751  -2
  -9   3  17 414.091 30.0751   1
 -13   3   4 75.4361 16.1953  -2
  -8   3  17 75.4361 16.1953   1
 -12   3   2 554.899 31.5513  -2
  -7   3  17 554.899 31.5513   1
 -12   3   1 20.2505 9.93478  -2
  -6   3  17 20.2505 9.93478   1
  11   3   1 75.0158 8.76348  -2
  -5   3  17 75.0158 8.76348   1
  11   3   2 107.665 9.48917  -2
  -4   3  17 107.665 9.48917   1
  10   3   4 1160.43 57.1140  -2
  -3   3  17 1160.43 57.1140   1
  10   3   5 26.1547 7.64160  -2
  -2   3  17 26.1547 7.64160   1
  -1   3  17 367.934 19.4083   1
   9   3   8 73.7248 8.69480  -2
   0   3  17 73.7248 8.69480   1
   1   3  17 142.040 10.3408   1
   8   3  11 42.7747 8.98808  -2
   2   3  17 42.7747 8.98808   1
   3   3  17 849.408 40.2579   1
   7   3  14 123.271 11.9232  -2
   4   3  17 123.271 11.9232   1
   5   3  17 182.883 13.0046   1
   6   3  17 -1.2126 10.5020  -2
   6   3  17 -1.2126 10.5020   1
   7   3  17 173.633 15.4028   1
   5   3  20 62.0987 12.0773  -2
   8   3  17 62.0987 12.0773   1
 -15   4  11 496.108 32.6182  -2
 -13   4  17 496.108 32.6182   1
 -15   4  10 139.520 26.7695  -2
 -12   4  17 139.520 26.7695   1
 -14   4   8 504.685 35.8818  -2
 -11   4  17 504.685 35.8818   1
 -14   4   7 40.0964 21.1121  -2
 -10   4  17 40.0964 21.1121   1
 -13   4   5 257.279 23.6402  -2
  -9   4  17 257.279 23.6402   1
 -13   4   4 57.6127 15.2784  -2
  -8   4  17 57.6127 15.2784   1
 -12   4   2 608.091 30.3327  -2
  -7   4  17 608.091 30.3327   1
 -12   4   1 212.735 15.3910  -2
  -6   4  17 212.735 15.3910   1
  11   4   1 849.751 39.8027  -2
  -5   4  17 849.751 39.8027   1
  11   4   2 62.5333 9.52526  -2
  -4   4  17 62.5333 9.52526   1
  10   4   4 168.695 14.1297  -2
  -3   4  17 168.695 14.1297   1
  10   4   5 114.256 10.7167  -2
  -2   4  17 114.256 10.7167   1
   9   4   7 812.994 65.4391  -2
  -1   4  17 812.994 65.4391   1
   9   4   8 138.071 11.3332  -2
   0   4  17 138.071 11.3332   1
   1   4  17 436.963 22.5600   1
   8   4  11 230.478 15.4292  -2
   2   4  17 230.478 15.4292   1
   3   4  17 18.6490 6.43965   1
   7   4  14 51.6185 10.2125  -2
   4   4  17 51.6185 10.2125   1
   5   4  17 315.183 22.1779   1
   6   4  17 100.540 14.2527  -2
   6   4  17 100.540 14.2527   1
   7   4  17 287.448 21.6924   1
   5   4  20 9.52922 10.6928  -2
   8   4  17 9.52922 10.6928   1
 -15   5  10 69.2382 29.5459  -2
 -12   5  17 69.2382 29.5459   1
 -14   5   8 402.232 36.8744  -2
 -11   5  17 402.232 36.8744   1
 -14   5   7 100.110 27.0453  -2
 -10   5  17 100.110 27.0453   1
 -13   5   5 372.195 27.0106  -2
  -9   5  17 372.195 27.0106   1
 -13   5   4 100.391 18.8321  -2
  -8   5  17 100.391 18.8321   1
 -12   5   2 315.274 19.5631  -2
  -7   5  17 315.274 19.5631   1
 -12   5   1 64.0465 12.5518  -2
  -6   5  17 64.0465 12.5518   1
  11   5   1 125.365 12.1456  -2
  -5   5  17 125.365 12.1456   1
  11   5   2 183.676 13.4183  -2
  -4   5  17 183.676 13.4183   1
  10   5   4 987.038 49.5513  -2
  -3   5  17 987.038 49.5513   1
  10   5   5 224.240 14.3955  -2
  -2   5  17 224.240 14.3955   1
   9   5   7 234.476 26.4040  -2
  -1   5  17 234.476 26.4040   1
   9   5   8 113.844 11.8441  -2
   0   5  17 113.844 11.8441   1
   1   5  17 156.051 12.8589   1
   8   5  11 162.410 14.5708  -2
   2   5  17 162.410 14.5708   1
   3   5  17 580.025 32.2792   1
   7   5  14 348.107 25.2985  -2
   4   5  17 348.107 25.2985   1
   5   5  17 151.488 16.5500   1
   6   5  17 -21.497 11.9401  -2
   6   5  17 -21.497 11.9401   1
   7   5  17 117.259 15.2564   1
 -12   6  17 133.187 14.1794   1
 -14   6   8 285.097 29.7267  -2
 -11   6  17 285.097 29.7267   1
 -14   6   7 104.126 27.5076  -2
 -10   6  17 104.126 27.5076   1
 -13   6   5 180.078 19.9375  -2
  -9   6  17 180.078 19.9375   1
 -13   6   4 68.6759 18.1700  -2
  -8   6  17 68.6759 18.1700   1
 -12   6   2 471.155 25.8981  -2
  -7   6  17 471.155 25.8981   1
 -12   6   1 279.894 20.1398  -2
  -6   6  17 279.894 20.1398   1
  11   6   1 750.587 35.9855  -2
  -5   6  17 750.587 35.9855   1
  11   6   2 159.356 13.4362  -2
  -4   6  17 159.356 13.4362   1
  10   6   4 153.244 14.7196  -2
  -3   6  17 153.244 14.7196   1
  10   6   5 223.884 15.1824  -2
  -2   6  17 223.884 15.1824   1
   9   6   7 657.245 54.9868  -2
  -1   6  17 657.245 54.9868   1
   9   6   8 251.771 17.5716  -2
   0   6  17 251.771 17.5716   1
   1   6  17 225.050 15.8208   1
   8   6  11 230.372 19.4395  -2
   2   6  17 230.372 19.4395   1
   3   6  17 13.4420 8.48444   1
   7   6  14 133.303 16.4998  -2
   4   6  17 133.303 16.4998   1
   5   6  17 140.003 15.8806   1
   6   6  17 287.996 24.1979  -2
   6   6  17 287.996 24.1979   1
   7   6  17 163.082 18.1861   1
 -14   7   8 261.189 25.0093  -2
 -11   7  17 261.189 25.0093   1
 -14   7   7 148.777 24.7871  -2
 -10   7  17 148.777 24.7871   1
 -13   7   5 241.577 22.3686  -2
  -9   7  17 241.577 22.3686   1
 -13   7   4 228.834 24.9698  -2
  -8   7  17 228.834 24.9698   1
 -12   7   2 364.588 22.4754  -2
  -7   7  17 364.588 22.4754   1
 -12   7   1 74.8040 14.5164  -2
  -6   7  17 74.8040 14.5164   1
  11   7   1 44.9891 11.2106  -2
  -5   7  17 44.9891 11.2106   1
  11   7   2 335.192 19.9797  -2
  -4   7  17 335.192 19.9797   1
  10   7   4 546.772 34.4326  -2
  -3   7  17 546.772 34.4326   1
  10   7   5 199.841 14.6084  -2
  -2   7  17 199.841 14.6084   1
   9   7   7 118.220 31.3312  -2
  -1   7  17 118.220 31.3312   1
   9   7   8 179.746 15.1362  -2
   0   7  17 179.746 15.1362   1
   1   7  17 78.2443 11.2480   1
   8   7  11 266.347 21.7916  -2
   2   7  17 266.347 21.7916   1
   3   7  17 350.244 26.0232   1
   7   7  14 377.627 27.9573  -2
   4   7  17 377.627 27.9573   1
   5   7  17 74.3514 12.5680   1
   6   7  17 -2.9524 13.6486  -2
   6   7  17 -2.9524 13.6486   1
 -10   8  17 121.733 12.2431   1
 -13   8   5 109.975 18.1336  -2
  -9   8  17 109.975 18.1336   1
 -13   8   4 255.652 24.4073  -2
  -8   8  17 255.652 24.4073   1
 -12   8   2 323.392 24.6068  -2
  -7   8  17 323.392 24.6068   1
 -12   8   1 303.728 22.3428  -2
  -6   8  17 303.728 22.3428   1
  11   8   1 325.012 20.7427  -2
  -5   8  17 325.012 20.7427   1
  11   8   2 162.544 15.5662  -2
  -4   8  17 162.544 15.5662   1
  10   8   4 91.2165 15.8607  -2
  -3   8  17 91.2165 15.8607   1
  10   8   5 311.465 20.5703  -2
  -2   8  17 311.465 20.5703   1
   9   8   7 386.046 33.4886  -2
  -1   8  17 386.046 33.4886   1
   9   8   8 303.739 20.3670  -2
   0   8  17 303.739 20.3670   1
   1   8  17 121.049 13.8731   1
   8   8  11 292.159 23.7917  -2
   2   8  17 292.159 23.7917   1
   3   8  17 8.26613 9.29080   1
   7   8  14 73.8604 15.9591  -2
   4   8  17 73.8604 15.9591   1
   5   8  17 107.120 15.3106   1
 -13   9   5 71.7918 18.6566  -2
  -9   9  17 71.7918 18.6566   1
 -13   9   4 271.625 27.9334  -2
  -8   9  17 271.625 27.9334   1
 -12   9   2 268.060 25.3431  -2
  -7   9  17 268.060 25.3431   1
 -12   9   1 88.5391 19.0044  -2
  -6   9  17 88.5391 19.0044   1
  11   9   1 74.5230 15.8255  -2
  -5   9  17 74.5230 15.8255   1
  11   9   2 398.137 25.2272  -2
  -4   9  17 398.137 25.2272   1
  10   9   4 219.568 18.6415  -2
  -3   9  17 219.568 18.6415   1
  10   9   5 291.081 20.4880  -2
  -2   9  17 291.081 20.4880   1
   9   9   7 145.855 20.7471  -2
  -1   9  17 145.855 20.7471   1
   9   9   8 186.095 16.6740  -2
   0   9  17 186.095 16.6740   1
   8   9  10 229.292 26.4902  -2
   1   9  17 229.292 26.4902   1
   8   9  11 292.605 21.8999  -2
   2   9  17 292.605 21.8999   1
   3   9  17 223.753 20.2316   1
   7   9  14 407.546 30.2961  -2
   4   9  17 407.546 30.2961   1
 -12  10   2 132.006 20.2145  -2
  -7  10  17 132.006 20.2145   1
 -12  10   1 448.531 34.6121  -2
  -6  10  17 448.531 34.6121   1
  11  10   1 91.2517 17.0001  -2
  -5  10  17 91.2517 17.0001   1
  11  10   2 149.660 16.7263  -2
  -4  10  17 149.660 16.7263   1
  10  10   4 65.4566 14.5272  -2
  -3  10  17 65.4566 14.5272   1
  10  10   5 336.940 23.2664  -2
  -2  10  17 336.940 23.2664   1
   9  10   7 127.305 21.5835  -2
  -1  10  17 127.305 21.5835   1
   9  10   8 267.258 20.0505  -2
   0  10  17 267.258 20.0505   1
   8  10  10 59.1986 21.7156  -2
   1  10  17 59.1986 21.7156   1
   8  10  11 327.342 23.1313  -2
   2  10  17 327.342 23.1313   1
  -4  11  17 293.685 50.4967   1
  10  11   4 33.8704 15.0356  -2
  -3  11  17 33.8704 15.0356   1
  -2  11  17 280.506 20.2100   1
   9  11   7 35.4761 54.2929  -2
  -1  11  17 35.4761 54.2929   1
 -13   0  18 8.81681 11.6220   1
 -15   0   9 323.904 39.6545  -2
 -12   0  18 323.904 39.6545   1
 -15   0   8 -36.403 26.2431  -2
 -11   0  18 -36.403 26.2431   1
 -14   0   6 417.448 45.2835  -2
 -10   0  18 417.448 45.2835   1
 -14   0   5 -1.8803 21.7001  -2
  -9   0  18 -1.8803 21.7001   1
 -13   0   3 850.806 74.5587  -2
  -8   0  18 850.806 74.5587   1
 -13   0   2 21.8104 20.6486  -2
  -7   0  18 21.8104 20.6486   1
  12   0   0 898.428 77.2564  -2
  -6   0  18 898.428 77.2564   1
  12   0   1 -0.9176 17.0603  -2
  -5   0  18 -0.9176 17.0603   1
  11   0   3 173.338 34.0624  -2
  -4   0  18 173.338 34.0624   1
  11   0   4 4.32058 15.0884  -2
  -3   0  18 4.32058 15.0884   1
  -2   0  18 956.207 65.1242   1
  10   0   7 -0.2020 13.9258  -2
  -1   0  18 -0.2020 13.9258   1
   0   0  18 689.119 49.4588   1
   9   0  10 -5.0555 15.2848  -2
   1   0  18 -5.0555 15.2848   1
   2   0  18 106.141 14.6384   1
   8   0  13 -0.9769 15.1918  -2
   3   0  18 -0.9769 15.1918   1
   4   0  18 620.469 46.0291   1
   7   0  16 -21.191 16.8037  -2
   5   0  18 -21.191 16.8037   1
   6   0  18 326.222 32.1521   1
   6   0  19 -4.2728 16.8419  -2
   7   0  18 -4.2728 16.8419   1
   8   0  18 107.390 21.4883   1
 -13   1  18 -0.1427 8.09738   1
 -15   1   9 599.421 41.9082  -2
 -12   1  18 599.421 41.9082   1
 -15   1   8 38.2235 21.7262  -2
 -11   1  18 38.2235 21.7262   1
 -14   1   6 513.506 35.8347  -2
 -10   1  18 513.506 35.8347   1
 -14   1   5 1.40629 15.5592  -2
  -9   1  18 1.40629 15.5592   1
 -13   1   3 262.421 23.5686  -2
  -8   1  18 262.421 23.5686   1
 -13   1   2 22.6150 14.0409  -2
  -7   1  18 22.6150 14.0409   1
  12   1   0 195.446 19.0075  -2
  -6   1  18 195.446 19.0075   1
  12   1   1 24.0507 11.9527  -2
  -5   1  18 24.0507 11.9527   1
  11   1   3 1130.76 94.0482  -2
  -4   1  18 1130.76 94.0482   1
  11   1   4 23.4175 7.50624  -2
  -3   1  18 23.4175 7.50624   1
  -2   1  18 32.5665 6.42435   1
  10   1   7 11.9941 9.94343  -2
  -1   1  18 11.9941 9.94343   1
   0   1  18 293.698 19.4283   1
   9   1  10 60.9334 12.3275  -2
   1   1  18 60.9334 12.3275   1
   2   1  18 782.733 39.7469   1
   8   1  13 -4.7939 10.5489  -2
   3   1  18 -4.7939 10.5489   1
   4   1  18 42.1927 8.63511   1
   7   1  16 -7.1783 10.3366  -2
   5   1  18 -7.1783 10.3366   1
   6   1  18 158.895 15.4869   1
   6   1  19 -1.0260 13.6436  -2
   7   1  18 -1.0260 13.6436   1
   8   1  18 404.957 33.7752   1
 -13   2  18 19.0909 9.33469   1
 -15   2   9 445.068 33.5316  -2
 -12   2  18 445.068 33.5316   1
 -15   2   8 -6.1780 25.6391  -2
 -11   2  18 -6.1780 25.6391   1
 -14   2   6 286.349 26.1879  -2
 -10   2  18 286.349 26.1879   1
 -14   2   5 21.6711 16.2471  -2
  -9   2  18 21.6711 16.2471   1
 -13   2   3 634.164 41.3664  -2
  -8   2  18 634.164 41.3664   1
 -13   2   2 74.6868 15.1616  -2
  -7   2  18 74.6868 15.1616   1
  12   2   0 994.586 51.1623  -2
  -6   2  18 994.586 51.1623   1
  12   2   1 45.2551 10.3761  -2
  -5   2  18 45.2551 10.3761   1
  11   2   3 75.6185 12.7414  -2
  -4   2  18 75.6185 12.7414   1
  11   2   4 92.9294 10.0181  -2
  -3   2  18 92.9294 10.0181   1
  10   2   6 1602.43 118.560  -2
  -2   2  18 1602.43 118.560   1
  10   2   7 40.5549 10.6628  -2
  -1   2  18 40.5549 10.6628   1
   0   2  18 401.387 24.5057   1
   9   2  10 23.4147 10.4794  -2
   1   2  18 23.4147 10.4794   1
   2   2  18 165.164 14.2249   1
   8   2  13 19.3100 11.4913  -2
   3   2  18 19.3100 11.4913   1
   4   2  18 674.343 38.3976   1
   7   2  16 26.4722 11.0366  -2
   5   2  18 26.4722 11.0366   1
   6   2  18 237.705 20.0923   1
   6   2  19 10.3028 15.6433  -2
   7   2  18 10.3028 15.6433   1
   8   2  18 59.8409 15.8115   1
 -13   3  18 29.0581 8.61796   1
 -15   3   9 453.853 34.1457  -2
 -12   3  18 453.853 34.1457   1
 -15   3   8 37.6376 20.0993  -2
 -11   3  18 37.6376 20.0993   1
 -14   3   6 258.909 23.8252  -2
 -10   3  18 258.909 23.8252   1
 -14   3   5 35.7571 17.1548  -2
  -9   3  18 35.7571 17.1548   1
 -13   3   3 293.140 24.8081  -2
  -8   3  18 293.140 24.8081   1
 -13   3   2 42.2806 12.5628  -2
  -7   3  18 42.2806 12.5628   1
  12   3   0 258.864 16.5499  -2
  -6   3  18 258.864 16.5499   1
  12   3   1 119.016 13.1042  -2
  -5   3  18 119.016 13.1042   1
  11   3   3 1129.84 55.9398  -2
  -4   3  18 1129.84 55.9398   1
  11   3   4 37.1854 8.54876  -2
  -3   3  18 37.1854 8.54876   1
  10   3   6 44.1549 13.6703  -2
  -2   3  18 44.1549 13.6703   1
  10   3   7 0.17957 7.84140  -2
  -1   3  18 0.17957 7.84140   1
   0   3  18 384.436 20.0442   1
   9   3  10 95.8363 12.6327  -2
   1   3  18 95.8363 12.6327   1
   2   3  18 599.615 33.8780   1
   8   3  13 63.0129 12.3371  -2
   3   3  18 63.0129 12.3371   1
   4   3  18 6.76838 8.26391   1
   7   3  16 -7.0334 12.1203  -2
   5   3  18 -7.0334 12.1203   1
   6   3  18 237.000 22.4738   1
   6   3  19 42.2894 16.3656  -2
   7   3  18 42.2894 16.3656   1
 -15   4   9 346.439 34.2263  -2
 -12   4  18 346.439 34.2263   1
 -15   4   8 9.68133 21.8853  -2
 -11   4  18 9.68133 21.8853   1
 -14   4   6 318.681 31.4992  -2
 -10   4  18 318.681 31.4992   1
 -14   4   5 43.1437 20.0154  -2
  -9   4  18 43.1437 20.0154   1
 -13   4   3 518.966 33.9248  -2
  -8   4  18 518.966 33.9248   1
 -13   4   2 179.315 18.3655  -2
  -7   4  18 179.315 18.3655   1
  12   4   0 758.137 37.1120  -2
  -6   4  18 758.137 37.1120   1
  12   4   1 71.4745 11.6711  -2
  -5   4  18 71.4745 11.6711   1
  11   4   3 20.8615 10.2264  -2
  -4   4  18 20.8615 10.2264   1
  11   4   4 95.3361 10.4915  -2
  -3   4  18 95.3361 10.4915   1
  10   4   6 1161.90 88.5044  -2
  -2   4  18 1161.90 88.5044   1
  10   4   7 250.510 15.6085  -2
  -1   4  18 250.510 15.6085   1
   0   4  18 451.890 23.4265   1
   9   4  10 132.852 11.7191  -2
   1   4  18 132.852 11.7191   1
   2   4  18 94.9162 10.2218   1
   8   4  13 108.779 11.2287  -2
   3   4  18 108.779 11.2287   1
   4   4  18 645.236 32.8703   1
   7   4  16 100.734 13.2707  -2
   5   4  18 100.734 13.2707   1
   6   4  18 107.125 13.0670   1
   6   4  19 -0.3749 9.39980  -2
   7   4  18 -0.3749 9.39980   1
 -15   5   9 595.115 40.7342  -2
 -12   5  18 595.115 40.7342   1
 -15   5   8 105.136 25.4667  -2
 -11   5  18 105.136 25.4667   1
 -14   5   6 304.955 30.7825  -2
 -10   5  18 304.955 30.7825   1
 -14   5   5 136.381 23.0525  -2
  -9   5  18 136.381 23.0525   1
 -13   5   3 154.802 18.4437  -2
  -8   5  18 154.802 18.4437   1
 -13   5   2 45.0071 11.9684  -2
  -7   5  18 45.0071 11.9684   1
  12   5   0 261.280 19.1158  -2
  -6   5  18 261.280 19.1158   1
  12   5   1 165.441 13.6337  -2
  -5   5  18 165.441 13.6337   1
  11   5   3 843.815 43.6731  -2
  -4   5  18 843.815 43.6731   1
  11   5   4 214.313 14.8287  -2
  -3   5  18 214.313 14.8287   1
  10   5   6 63.5672 24.0461  -2
  -2   5  18 63.5672 24.0461   1
  10   5   7 154.447 12.7828  -2
  -1   5  18 154.447 12.7828   1
   0   5  18 154.098 11.1664   1
   9   5  10 165.948 13.1688  -2
   1   5  18 165.948 13.1688   1
   2   5  18 451.649 26.8213   1
   8   5  13 258.289 21.2065  -2
   3   5  18 258.289 21.2065   1
   4   5  18 17.5955 7.98768   1
   7   5  16 15.1188 12.6060  -2
   5   5  18 15.1188 12.6060   1
   6   5  18 52.6520 10.3184   1
   6   5  19 108.463 15.6733  -2
   7   5  18 108.463 15.6733   1
 -11   6  18 8.29977 7.79785   1
 -14   6   6 232.645 27.8940  -2
 -10   6  18 232.645 27.8940   1
 -14   6   5 223.578 23.1346  -2
  -9   6  18 223.578 23.1346   1
 -13   6   3 329.312 25.7916  -2
  -8   6  18 329.312 25.7916   1
 -13   6   2 303.524 21.3679  -2
  -7   6  18 303.524 21.3679   1
  12   6   0 556.458 29.0190  -2
  -6   6  18 556.458 29.0190   1
  12   6   1 166.039 14.0073  -2
  -5   6  18 166.039 14.0073   1
  11   6   3 56.5104 12.8442  -2
  -4   6  18 56.5104 12.8442   1
  11   6   4 380.150 21.1975  -2
  -3   6  18 380.150 21.1975   1
  10   6   6 681.374 56.5329  -2
  -2   6  18 681.374 56.5329   1
  10   6   7 186.531 14.1256  -2
  -1   6  18 186.531 14.1256   1
   0   6  18 225.726 16.3388   1
   9   6  10 163.636 15.7884  -2
   1   6  18 163.636 15.7884   1
   2   6  18 70.6718 10.7615   1
   8   6  13 92.2244 13.9400  -2
   3   6  18 92.2244 13.9400   1
   4   6  18 423.883 30.2890   1
   7   6  16 266.654 23.1535  -2
   5   6  18 266.654 23.1535   1
   6   6  18 139.281 16.5060   1
 -14   7   6 132.172 19.2354  -2
 -10   7  18 132.172 19.2354   1
 -14   7   5 116.142 20.0777  -2
  -9   7  18 116.142 20.0777   1
 -13   7   3 188.683 21.2770  -2
  -8   7  18 188.683 21.2770   1
 -13   7   2 76.5590 15.5347  -2
  -7   7  18 76.5590 15.5347   1
  12   7   0 117.299 15.2753  -2
  -6   7  18 117.299 15.2753   1
  12   7   1 160.195 14.7350  -2
  -5   7  18 160.195 14.7350   1
  11   7   3 460.679 28.0076  -2
  -4   7  18 460.679 28.0076   1
  11   7   4 279.693 18.1080  -2
  -3   7  18 279.693 18.1080   1
  10   7   6 33.7122 14.9850  -2
  -2   7  18 33.7122 14.9850   1
  10   7   7 163.881 14.9526  -2
  -1   7  18 163.881 14.9526   1
   9   7   9 174.028 36.8997  -2
   0   7  18 174.028 36.8997   1
   9   7  10 221.316 19.4191  -2
   1   7  18 221.316 19.4191   1
   2   7  18 226.286 19.5322   1
   8   7  13 363.647 27.0761  -2
   3   7  18 363.647 27.0761   1
   4   7  18 30.3239 10.1949   1
   7   7  16 10.4631 13.6715  -2
   5   7  18 10.4631 13.6715   1
  -9   8  18 60.5831 9.43465   1
 -13   8   3 171.075 21.0171  -2
  -8   8  18 171.075 21.0171   1
 -13   8   2 370.991 25.1073  -2
  -7   8  18 370.991 25.1073   1
  12   8   0 344.007 26.0294  -2
  -6   8  18 344.007 26.0294   1
  12   8   1 134.303 15.4750  -2
  -5   8  18 134.303 15.4750   1
  11   8   3 -9.0760 12.2902  -2
  -4   8  18 -9.0760 12.2902   1
  11   8   4 312.150 21.3827  -2
  -3   8  18 312.150 21.3827   1
  10   8   6 368.504 34.4511  -2
  -2   8  18 368.504 34.4511   1
  10   8   7 349.104 22.3791  -2
  -1   8  18 349.104 22.3791   1
   9   8   9 274.680 46.1082  -2
   0   8  18 274.680 46.1082   1
   9   8  10 114.334 13.9507  -2
   1   8  18 114.334 13.9507   1
   2   8  18 38.4171 10.1187   1
   8   8  13 235.356 21.4491  -2
   3   8  18 235.356 21.4491   1
   4   8  18 204.720 19.8866   1
 -13   9   3 71.0211 20.1616  -2
  -8   9  18 71.0211 20.1616   1
 -13   9   2 96.7907 18.4758  -2
  -7   9  18 96.7907 18.4758   1
  12   9   0 108.004 17.8754  -2
  -6   9  18 108.004 17.8754   1
  12   9   1 278.258 23.6722  -2
  -5   9  18 278.258 23.6722   1
  11   9   3 235.212 19.1771  -2
  -4   9  18 235.212 19.1771   1
  11   9   4 262.618 19.7768  -2
  -3   9  18 262.618 19.7768   1
  10   9   6 13.1240 17.2446  -2
  -2   9  18 13.1240 17.2446   1
  10   9   7 146.017 15.4916  -2
  -1   9  18 146.017 15.4916   1
   9   9   9 168.767 24.7369  -2
   0   9  18 168.767 24.7369   1
   9   9  10 165.156 16.6886  -2
   1   9  18 165.156 16.6886   1
   8   9  12 110.936 41.3654  -2
   2   9  18 110.936 41.3654   1
   8   9  13 393.237 62.0124  -2
   3   9  18 393.237 62.0124   1
  -5  10  18 66.7791 12.4611   1
  11  10   3 13.6271 14.1352  -2
  -4  10  18 13.6271 14.1352   1
  11  10   4 372.824 25.0400  -2
  -3  10  18 372.824 25.0400   1
  10  10   6 221.329 25.3607  -2
  -2  10  18 221.329 25.3607   1
  10  10   7 355.166 24.0870  -2
  -1  10  18 355.166 24.0870   1
   9  10   9 84.1222 22.4905  -2
   0  10  18 84.1222 22.4905   1
 -16   0   9 13.2315 28.3771  -2
 -12   0  19 13.2315 28.3771   1
 -15   0   7 272.458 36.9760  -2
 -11   0  19 272.458 36.9760   1
 -15   0   6 -3.4463 24.6482  -2
 -10   0  19 -3.4463 24.6482   1
 -14   0   4 589.779 56.6722  -2
  -9   0  19 589.779 56.6722   1
 -14   0   3 11.8258 21.2958  -2
  -8   0  19 11.8258 21.2958   1
 -13   0   1 245.806 31.4472  -2
  -7   0  19 245.806 31.4472   1
  13   0   0 17.9028 18.5078  -2
  -6   0  19 17.9028 18.5078   1
  12   0   2 40.2265 18.7334  -2
  -5   0  19 40.2265 18.7334   1
  12   0   3 -0.5701 16.5677  -2
  -4   0  19 -0.5701 16.5677   1
  11   0   5 1249.88 152.973  -2
  -3   0  19 1249.88 152.973   1
  11   0   6 4.30308 12.5846  -2
  -2   0  19 4.30308 12.5846   1
  -1   0  19 297.778 26.0303   1
  10   0   9 8.90990 14.3469  -2
   0   0  19 8.90990 14.3469   1
   1   0  19 116.073 15.7783   1
   9   0  12 -15.930 14.5864  -2
   2   0  19 -15.930 14.5864   1
   3   0  19 707.343 53.4930   1
   8   0  15 -8.8702 13.8895  -2
   4   0  19 -8.8702 13.8895   1
   5   0  19 218.584 24.2482   1
   7   0  18 1.08049 16.0117  -2
   6   0  19 1.08049 16.0117   1
   7   0  19 111.536 20.3564   1
 -16   1   9 -1.1218 21.9451  -2
 -12   1  19 -1.1218 21.9451   1
 -15   1   7 536.624 38.2533  -2
 -11   1  19 536.624 38.2533   1
 -15   1   6 -18.939 17.3602  -2
 -10   1  19 -18.939 17.3602   1
 -14   1   4 331.837 27.9648  -2
  -9   1  19 331.837 27.9648   1
 -14   1   3 12.6670 14.7111  -2
  -8   1  19 12.6670 14.7111   1
 -13   1   1 606.653 39.8776  -2
  -7   1  19 606.653 39.8776   1
  13   1   0 37.3521 13.9833  -2
  -6   1  19 37.3521 13.9833   1
  12   1   2 1215.67 84.5822  -2
  -5   1  19 1215.67 84.5822   1
  12   1   3 29.3352 11.4672  -2
  -4   1  19 29.3352 11.4672   1
  11   1   5 78.7344 25.4827  -2
  -3   1  19 78.7344 25.4827   1
  11   1   6 22.9799 10.2122  -2
  -2   1  19 22.9799 10.2122   1
  -1   1  19 671.204 36.4080   1
  10   1   9 -1.2859 10.3519  -2
   0   1  19 -1.2859 10.3519   1
   1   1  19 404.235 25.6723   1
   9   1  12 10.0567 11.0990  -2
   2   1  19 10.0567 11.0990   1
   3   1  19 36.4357 8.70063   1
   8   1  15 3.08436 11.0154  -2
   4   1  19 3.08436 11.0154   1
   5   1  19 440.376 28.8383   1
   7   1  18 19.6879 13.4291  -2
   6   1  19 19.6879 13.4291   1
   7   1  19 212.947 19.5582   1
 -16   2   9 17.8484 23.8916  -2
 -12   2  19 17.8484 23.8916   1
 -15   2   7 288.205 27.0545  -2
 -11   2  19 288.205 27.0545   1
 -15   2   6 18.0002 18.3331  -2
 -10   2  19 18.0002 18.3331   1
 -14   2   4 468.433 33.9127  -2
  -9   2  19 468.433 33.9127   1
 -14   2   3 8.23609 15.0430  -2
  -8   2  19 8.23609 15.0430   1
 -13   2   1 390.064 29.3249  -2
  -7   2  19 390.064 29.3249   1
  13   2   0 14.2238 13.4784  -2
  -6   2  19 14.2238 13.4784   1
  12   2   2 136.751 19.7704  -2
  -5   2  19 136.751 19.7704   1
  12   2   3 30.7284 18.1177  -2
  -4   2  19 30.7284 18.1177   1
  11   2   5 1378.16 102.529  -2
  -3   2  19 1378.16 102.529   1
  11   2   6 41.9221 10.0582  -2
  -2   2  19 41.9221 10.0582   1
  -1   2  19 219.711 16.0167   1
  10   2   9 7.26470 11.6985  -2
   0   2  19 7.26470 11.6985   1
   1   2  19 48.9311 8.71173   1
   9   2  12 32.0166 10.9687  -2
   2   2  19 32.0166 10.9687   1
   3   2  19 717.929 39.7926   1
   8   2  15 99.0828 14.6559  -2
   4   2  19 99.0828 14.6559   1
   5   2  19 207.710 18.3042   1
   7   2  18 24.5388 18.1532  -2
   6   2  19 24.5388 18.1532   1
   7   2  19 38.6093 14.5282   1
 -12   3  19 72.2535 10.7050   1
 -15   3   7 628.365 48.3875  -2
 -11   3  19 628.365 48.3875   1
 -15   3   6 4.55530 19.9155  -2
 -10   3  19 4.55530 19.9155   1
 -14   3   4 351.270 33.4387  -2
  -9   3  19 351.270 33.4387   1
 -14   3   3 15.2794 17.7754  -2
  -8   3  19 15.2794 17.7754   1
 -13   3   1 544.082 34.7704  -2
  -7   3  19 544.082 34.7704   1
  13   3   0 111.371 15.2471  -2
  -6   3  19 111.371 15.2471   1
  12   3   2 1130.76 85.7499  -2
  -5   3  19 1130.76 85.7499   1
  12   3   3 85.5360 20.0453  -2
  -4   3  19 85.5360 20.0453   1
  11   3   5 18.0715 12.6520  -2
  -3   3  19 18.0715 12.6520   1
  11   3   6 52.7312 10.8333  -2
  -2   3  19 52.7312 10.8333   1
  -1   3  19 697.692 37.7591   1
  10   3   9 65.8747 12.0389  -2
   0   3  19 65.8747 12.0389   1
   1   3  19 367.941 24.0157   1
   9   3  12 30.3888 11.4353  -2
   2   3  19 30.3888 11.4353   1
   3   3  19 5.00118 7.61124   1
   8   3  15 41.7535 12.4585  -2
   4   3  19 41.7535 12.4585   1
   5   3  19 311.549 26.5043   1
   7   3  18 14.0683 16.5853  -2
   6   3  19 14.0683 16.5853   1
   7   3  19 228.419 24.7694   1
 -12   4  19 15.4437 20.7175   1
 -15   4   7 149.269 23.7554  -2
 -11   4  19 149.269 23.7554   1
 -15   4   6 28.2511 21.3437  -2
 -10   4  19 28.2511 21.3437   1
 -14   4   4 269.697 28.1847  -2
  -9   4  19 269.697 28.1847   1
 -14   4   3 78.0332 19.7969  -2
  -8   4  19 78.0332 19.7969   1
 -13   4   1 482.062 32.3286  -2
  -7   4  19 482.062 32.3286   1
  13   4   0 29.1351 13.4792  -2
  -6   4  19 29.1351 13.4792   1
  12   4   2 59.9816 13.6151  -2
  -5   4  19 59.9816 13.6151   1
  12   4   3 114.834 11.4628  -2
  -4   4  19 114.834 11.4628   1
  11   4   5 1043.92 63.2606  -2
  -3   4  19 1043.92 63.2606   1
  11   4   6 208.519 14.2538  -2
  -2   4  19 208.519 14.2538   1
  -1   4  19 301.692 19.4175   1
  10   4   9 20.6771 8.61681  -2
   0   4  19 20.6771 8.61681   1
   1   4  19 64.9281 7.95613   1
   9   4  12 82.7488 13.7816  -2
   2   4  19 82.7488 13.7816   1
   3   4  19 646.310 32.3865   1
   8   4  15 207.963 22.0830  -2
   4   4  19 207.963 22.0830   1
   5   4  19 86.7276 14.6661   1
   7   4  18 -15.054 16.6912  -2
   6   4  19 -15.054 16.6912   1
 -15   5   7 437.077 38.8486  -2
 -11   5  19 437.077 38.8486   1
 -15   5   6 105.274 22.7635  -2
 -10   5  19 105.274 22.7635   1
 -14   5   4 271.989 29.4600  -2
  -9   5  19 271.989 29.4600   1
 -14   5   3 69.0150 16.9643  -2
  -8   5  19 69.0150 16.9643   1
 -13   5   1 332.906 23.2647  -2
  -7   5  19 332.906 23.2647   1
  13   5   0 274.214 20.6026  -2
  -6   5  19 274.214 20.6026   1
  12   5   2 800.214 41.9152  -2
  -5   5  19 800.214 41.9152   1
  12   5   3 129.870 12.6914  -2
  -4   5  19 129.870 12.6914   1
  11   5   5 84.4924 14.7409  -2
  -3   5  19 84.4924 14.7409   1
  11   5   6 112.322 11.7614  -2
  -2   5  19 112.322 11.7614   1
  10   5   8 489.225 59.4763  -2
  -1   5  19 489.225 59.4763   1
  10   5   9 133.574 13.4278  -2
   0   5  19 133.574 13.4278   1
   1   5  19 321.310 18.8073   1
   9   5  12 87.1439 12.2610  -2
   2   5  19 87.1439 12.2610   1
   3   5  19 13.0596 7.55964   1
   8   5  15 65.4005 12.9357  -2
   4   5  19 65.4005 12.9357   1
   5   5  19 256.426 20.2072   1
   7   5  18 127.779 15.3408  -2
   6   5  19 127.779 15.3408   1
 -15   6   6 229.031 29.7299  -2
 -10   6  19 229.031 29.7299   1
 -14   6   4 241.226 22.8151  -2
  -9   6  19 241.226 22.8151   1
 -14   6   3 124.606 18.9256  -2
  -8   6  19 124.606 18.9256   1
 -13   6   1 235.816 19.6076  -2
  -7   6  19 235.816 19.6076   1
  13   6   0 59.8904 13.7805  -2
  -6   6  19 59.8904 13.7805   1
  12   6   2 64.7451 13.6617  -2
  -5   6  19 64.7451 13.6617   1
  12   6   3 142.881 13.4785  -2
  -4   6  19 142.881 13.4785   1
  11   6   5 696.523 45.3828  -2
  -3   6  19 696.523 45.3828   1
  11   6   6 213.515 15.3195  -2
  -2   6  19 213.515 15.3195   1
  10   6   8 114.400 30.2264  -2
  -1   6  19 114.400 30.2264   1
  10   6   9 30.9546 11.2090  -2
   0   6  19 30.9546 11.2090   1
   1   6  19 47.0259 9.60857   1
   9   6  12 64.3109 13.4343  -2
   2   6  19 64.3109 13.4343   1
   3   6  19 405.430 28.5485   1
   8   6  15 213.879 19.7771  -2
   4   6  19 213.879 19.7771   1
   5   6  19 74.0304 13.4590   1
 -14   7   4 187.183 21.8585  -2
  -9   7  19 187.183 21.8585   1
 -14   7   3 120.282 19.2458  -2
  -8   7  19 120.282 19.2458   1
 -13   7   1 212.887 19.0544  -2
  -7   7  19 212.887 19.0544   1
  13   7   0 396.819 25.6146  -2
  -6   7  19 396.819 25.6146   1
  12   7   2 494.579 27.0428  -2
  -5   7  19 494.579 27.0428   1
  12   7   3 167.279 14.7018  -2
  -4   7  19 167.279 14.7018   1
  11   7   5 6.96507 14.7222  -2
  -3   7  19 6.96507 14.7222   1
  11   7   6 122.926 13.8110  -2
  -2   7  19 122.926 13.8110   1
  10   7   8 548.826 68.2130  -2
  -1   7  19 548.826 68.2130   1
  10   7   9 258.258 18.4890  -2
   0   7  19 258.258 18.4890   1
   1   7  19 243.943 20.6279   1
   9   7  12 144.667 16.0814  -2
   2   7  19 144.667 16.0814   1
   3   7  19 -4.1155 8.89226   1
   8   7  15 98.7645 16.3753  -2
   4   7  19 98.7645 16.3753   1
  -8   8  19 208.756 15.4544   1
 -13   8   1 165.100 19.2556  -2
  -7   8  19 165.100 19.2556   1
  13   8   0 143.491 20.2606  -2
  -6   8  19 143.491 20.2606   1
  12   8   2 26.9177 13.7561  -2
  -5   8  19 26.9177 13.7561   1
  12   8   3 253.341 19.3588  -2
  -4   8  19 253.341 19.3588   1
  11   8   5 370.620 29.8004  -2
  -3   8  19 370.620 29.8004   1
  11   8   6 358.898 23.5861  -2
  -2   8  19 358.898 23.5861   1
  10   8   8 98.6362 35.7345  -2
  -1   8  19 98.6362 35.7345   1
  10   8   9 61.2198 13.4305  -2
   0   8  19 61.2198 13.4305   1
   9   8  11 184.190 43.2685  -2
   1   8  19 184.190 43.2685   1
   9   8  12 210.504 19.7464  -2
   2   8  19 210.504 19.7464   1
   3   8  19 172.417 18.2784   1
  -6   9  19 273.151 23.7168   1
  12   9   2 216.359 19.7192  -2
  -5   9  19 216.359 19.7192   1
  12   9   3 218.320 19.2360  -2
  -4   9  19 218.320 19.2360   1
  11   9   5 35.7188 19.9318  -2
  -3   9  19 35.7188 19.9318   1
  11   9   6 179.883 17.2021  -2
  -2   9  19 179.883 17.2021   1
  10   9   8 87.4375 22.4913  -2
  -1   9  19 87.4375 22.4913   1
  10   9   9 341.708 23.5278  -2
   0   9  19 341.708 23.5278   1
   9   9  11 11.1875 37.4722  -2
   1   9  19 11.1875 37.4722   1
 -16   0   8 417.756 47.5908  -2
 -12   0  20 417.756 47.5908   1
 -16   0   7 -62.953 26.6300  -2
 -11   0  20 -62.953 26.6300   1
 -15   0   5 554.083 54.9657  -2
 -10   0  20 554.083 54.9657   1
 -15   0   4 -3.7281 23.3829  -2
  -9   0  20 -3.7281 23.3829   1
 -14   0   2 304.299 37.9359  -2
  -8   0  20 304.299 37.9359   1
 -14   0   1 -9.5988 20.1731  -2
  -7   0  20 -9.5988 20.1731   1
  13   0   1 288.195 34.3365  -2
  -6   0  20 288.195 34.3365   1
  13   0   2 12.9648 17.7334  -2
  -5   0  20 12.9648 17.7334   1
  12   0   4 1079.31 134.873  -2
  -4   0  20 1079.31 134.873   1
  12   0   5 3.98229 16.8829  -2
  -3   0  20 3.98229 16.8829   1
  -2   0  20 23.2398 12.7610   1
  11   0   8 -10.767 14.9397  -2
  -1   0  20 -10.767 14.9397   1
   0   0  20 217.089 22.2487   1
  10   0  11 -10.091 14.5323  -2
   1   0  20 -10.091 14.5323   1
   2   0  20 795.570 55.4947   1
   9   0  14 6.03758 17.1805  -2
   3   0  20 6.03758 17.1805   1
   4   0  20 80.6083 15.7873   1
   8   0  17 -15.388 17.5590  -2
   5   0  20 -15.388 17.5590   1
   6   0  20 145.280 22.4741   1
 -16   1   8 327.392 29.2840  -2
 -12   1  20 327.392 29.2840   1
 -16   1   7 -19.758 19.0410  -2
 -11   1  20 -19.758 19.0410   1
 -15   1   5 308.450 27.9268  -2
 -10   1  20 308.450 27.9268   1
 -15   1   4 5.88410 17.2587  -2
  -9   1  20 5.88410 17.2587   1
 -14   1   2 501.105 35.3969  -2
  -8   1  20 501.105 35.3969   1
 -14   1   1 24.5489 14.8446  -2
  -7   1  20 24.5489 14.8446   1
  13   1   1 795.937 50.2710  -2
  -6   1  20 795.937 50.2710   1
  13   1   2 40.5257 13.5465  -2
  -5   1  20 40.5257 13.5465   1
  12   1   4 89.7568 31.2665  -2
  -4   1  20 89.7568 31.2665   1
  12   1   5 6.17277 17.5032  -2
  -3   1  20 6.17277 17.5032   1
  -2   1  20 815.502 49.4953   1
  11   1   8 28.0743 10.4882  -2
  -1   1  20 28.0743 10.4882   1
   0   1  20 555.193 31.9204   1
  10   1  11 8.20603 10.8126  -2
   1   1  20 8.20603 10.8126   1
   2   1  20 27.2495 8.22520   1
   9   1  14 10.4427 10.6392  -2
   3   1  20 10.4427 10.6392   1
   4   1  20 583.465 34.4303   1
   8   1  17 4.31734 14.6259  -2
   5   1  20 4.31734 14.6259   1
   6   1  20 196.822 18.2524   1
 -16   2   7 40.6764 23.8456  -2
 -11   2  20 40.6764 23.8456   1
 -15   2   5 584.628 46.2790  -2
 -10   2  20 584.628 46.2790   1
 -15   2   4 6.19949 19.1650  -2
  -9   2  20 6.19949 19.1650   1
 -14   2   2 247.612 27.2762  -2
  -8   2  20 247.612 27.2762   1
 -14   2   1 4.81024 16.2630  -2
  -7   2  20 4.81024 16.2630   1
  13   2   1 161.938 22.5711  -2
  -6   2  20 161.938 22.5711   1
  13   2   2 51.0182 16.4787  -2
  -5   2  20 51.0182 16.4787   1
  12   2   4 708.243 88.7776  -2
  -4   2  20 708.243 88.7776   1
  12   2   5 44.8976 17.3441  -2
  -3   2  20 44.8976 17.3441   1
  -2   2  20 35.7961 9.40752   1
  11   2   8 8.68337 11.9866  -2
  -1   2  20 8.68337 11.9866   1
   0   2  20 255.523 18.5702   1
  10   2  11 -7.0418 10.6794  -2
   1   2  20 -7.0418 10.6794   1
   2   2  20 514.948 31.7813   1
   9   2  14 80.1675 13.3120  -2
   3   2  20 80.1675 13.3120   1
   4   2  20 29.2636 9.48718   1
   8   2  17 21.2757 14.0758  -2
   5   2  20 21.2757 14.0758   1
   6   2  20 121.310 17.2810   1
 -16   3   7 57.4551 23.7205  -2
 -11   3  20 57.4551 23.7205   1
 -15   3   5 269.100 30.1207  -2
 -10   3  20 269.100 30.1207   1
 -15   3   4 16.5558 19.4373  -2
  -9   3  20 16.5558 19.4373   1
 -14   3   2 471.903 38.9621  -2
  -8   3  20 471.903 38.9621   1
 -14   3   1 63.8544 18.9027  -2
  -7   3  20 63.8544 18.9027   1
  13   3   1 731.819 53.8080  -2
  -6   3  20 731.819 53.8080   1
  13   3   2 75.7436 16.6628  -2
  -5   3  20 75.7436 16.6628   1
  -4   3  20 23.0942 11.0602   1
  12   3   5 131.947 17.2973  -2
  -3   3  20 131.947 17.2973   1
  11   3   7 1074.62 112.518  -2
  -2   3  20 1074.62 112.518   1
  11   3   8 48.1107 11.4834  -2
  -1   3  20 48.1107 11.4834   1
   0   3  20 343.422 22.7930   1
  10   3  11 61.0787 12.2403  -2
   1   3  20 61.0787 12.2403   1
   2   3  20 5.21559 7.45222   1
   9   3  14 28.7612 13.0038  -2
   3   3  20 28.7612 13.0038   1
   4   3  20 538.029 34.0898   1
   8   3  17 57.2331 18.8630  -2
   5   3  20 57.2331 18.8630   1
   6   3  20 178.084 21.0436   1
 -11   4  20 84.3551 11.5697   1
 -15   4   5 406.215 37.5448  -2
 -10   4  20 406.215 37.5448   1
 -15   4   4 57.8359 21.0212  -2
  -9   4  20 57.8359 21.0212   1
 -14   4   2 304.916 30.6392  -2
  -8   4  20 304.916 30.6392   1
 -14   4   1 34.6856 14.3681  -2
  -7   4  20 34.6856 14.3681   1
  13   4   1 218.930 20.6167  -2
  -6   4  20 218.930 20.6167   1
  13   4   2 42.6365 14.6739  -2
  -5   4  20 42.6365 14.6739   1
  12   4   4 807.429 61.7768  -2
  -4   4  20 807.429 61.7768   1
  12   4   5 127.234 13.7902  -2
  -3   4  20 127.234 13.7902   1
  11   4   7 25.7910 22.0304  -2
  -2   4  20 25.7910 22.0304   1
  11   4   8 45.8099 11.5358  -2
  -1   4  20 45.8099 11.5358   1
   0   4  20 153.987 13.8644   1
  10   4  11 50.3040 12.4649  -2
   1   4  20 50.3040 12.4649   1
   2   4  20 303.676 21.7455   1
   9   4  14 85.6255 16.9483  -2
   3   4  20 85.6255 16.9483   1
   4   4  20 62.1206 13.2332   1
   8   4  17 -4.8062 15.6780  -2
   5   4  20 -4.8062 15.6780   1
 -15   5   5 219.308 27.8937  -2
 -10   5  20 219.308 27.8937   1
 -15   5   4 105.763 23.4776  -2
  -9   5  20 105.763 23.4776   1
 -14   5   2 265.226 23.7001  -2
  -8   5  20 265.226 23.7001   1
 -14   5   1 179.238 19.1189  -2
  -7   5  20 179.238 19.1189   1
  13   5   1 472.952 32.6565  -2
  -6   5  20 472.952 32.6565   1
  13   5   2 75.0443 14.4738  -2
  -5   5  20 75.0443 14.4738   1
  12   5   4 9.90418 13.4321  -2
  -4   5  20 9.90418 13.4321   1
  12   5   5 88.2807 11.3698  -2
  -3   5  20 88.2807 11.3698   1
  11   5   7 761.396 84.6339  -2
  -2   5  20 761.396 84.6339   1
  11   5   8 203.588 14.8030  -2
  -1   5  20 203.588 14.8030   1
   0   5  20 274.763 19.1563   1
  10   5  11 44.8681 10.3410  -2
   1   5  20 44.8681 10.3410   1
   2   5  20 -0.2532 6.96165   1
   9   5  14 53.5699 15.5018  -2
   3   5  20 53.5699 15.5018   1
   4   5  20 418.528 26.8969   1
 -15   6   4 98.6156 19.0022  -2
  -9   6  20 98.6156 19.0022   1
 -14   6   2 156.595 20.4269  -2
  -8   6  20 156.595 20.4269   1
 -14   6   1 97.8364 17.4436  -2
  -7   6  20 97.8364 17.4436   1
  13   6   1 117.516 18.6506  -2
  -6   6  20 117.516 18.6506   1
  13   6   2 130.034 17.3554  -2
  -5   6  20 130.034 17.3554   1
  12   6   4 544.497 37.7634  -2
  -4   6  20 544.497 37.7634   1
  12   6   5 177.200 14.5339  -2
  -3   6  20 177.200 14.5339   1
  11   6   7 30.1075 26.9265  -2
  -2   6  20 30.1075 26.9265   1
  11   6   8 48.7620 11.8383  -2
  -1   6  20 48.7620 11.8383   1
  10   6  10 175.126 38.3481  -2
   0   6  20 175.126 38.3481   1
  10   6  11 199.153 18.6487  -2
   1   6  20 199.153 18.6487   1
   2   6  20 213.734 17.1843   1
   9   6  14 250.226 19.6996  -2
   3   6  20 250.226 19.6996   1
   4   6  20 25.1986 8.99479   1
 -14   7   2 192.250 21.8180  -2
  -8   7  20 192.250 21.8180   1
 -14   7   1 254.049 23.8084  -2
  -7   7  20 254.049 23.8084   1
  13   7   1 373.230 25.6386  -2
  -6   7  20 373.230 25.6386   1
  13   7   2 93.8334 13.0349  -2
  -5   7  20 93.8334 13.0349   1
  12   7   4 -15.033 14.8445  -2
  -4   7  20 -15.033 14.8445   1
  12   7   5 171.181 15.7861  -2
  -3   7  20 171.181 15.7861   1
  11   7   7 601.976 72.7444  -2
  -2   7  20 601.976 72.7444   1
  11   7   8 395.392 24.4732  -2
  -1   7  20 395.392 24.4732   1
  10   7  10 213.718 41.6635  -2
   0   7  20 213.718 41.6635   1
  10   7  11 45.4655 12.0199  -2
   1   7  20 45.4655 12.0199   1
   2   7  20 35.5771 10.3541   1
   9   7  14 129.521 39.6879  -2
   3   7  20 129.521 39.6879   1
  13   8   1 131.171 20.3805  -2
  -6   8  20 131.171 20.3805   1
  13   8   2 180.656 17.4801  -2
  -5   8  20 180.656 17.4801   1
  12   8   4 354.641 29.8067  -2
  -4   8  20 354.641 29.8067   1
  12   8   5 188.557 17.6191  -2
  -3   8  20 188.557 17.6191   1
  11   8   7 5.83533 19.6937  -2
  -2   8  20 5.83533 19.6937   1
  11   8   8 145.174 15.9841  -2
  -1   8  20 145.174 15.9841   1
  10   8  10 166.201 43.2211  -2
   0   8  20 166.201 43.2211   1
  10   8  11 289.363 23.6953  -2
   1   8  20 289.363 23.6953   1
 -16   0   6 396.327 46.1750  -2
 -11   0  21 396.327 46.1750   1
 -16   0   5 -16.834 25.0799  -2
 -10   0  21 -16.834 25.0799   1
 -15   0   3 366.312 43.8603  -2
  -9   0  21 366.312 43.8603   1
 -15   0   2 3.87022 22.6313  -2
  -8   0  21 3.87022 22.6313   1
  14   0   0 526.192 51.6532  -2
  -7   0  21 526.192 51.6532   1
  14   0   1 15.8312 19.3407  -2
  -6   0  21 15.8312 19.3407   1
  13   0   3 860.471 111.350  -2
  -5   0  21 860.471 111.350   1
  13   0   4 -40.615 24.0774  -2
  -4   0  21 -40.615 24.0774   1
  -3   0  21 -12.775 14.0756   1
  12   0   7 22.1192 23.4723  -2
  -2   0  21 22.1192 23.4723   1
  -1   0  21 516.214 45.9432   1
  11   0  10 7.63292 16.1472  -2
   0   0  21 7.63292 16.1472   1
   1   0  21 558.351 44.6847   1
  10   0  13 -7.4569 14.6631  -2
   2   0  21 -7.4569 14.6631   1
   3   0  21 51.2878 13.3434   1
   9   0  16 -14.748 17.6060  -2
   4   0  21 -14.748 17.6060   1
   9   0  17 148.616 43.8580  -2
   5   0  21 148.616 43.8580   1
 -16   1   6 143.526 25.6167  -2
 -11   1  21 143.526 25.6167   1
 -16   1   5 2.77334 20.7030  -2
 -10   1  21 2.77334 20.7030   1
 -15   1   3 396.591 36.0889  -2
  -9   1  21 396.591 36.0889   1
 -15   1   2 19.8332 18.9100  -2
  -8   1  21 19.8332 18.9100   1
  14   1   0 389.615 34.6009  -2
  -7   1  21 389.615 34.6009   1
  14   1   1 1.68812 16.1920  -2
  -6   1  21 1.68812 16.1920   1
  13   1   3 82.7747 24.9919  -2
  -5   1  21 82.7747 24.9919   1
  13   1   4 7.33992 14.6618  -2
  -4   1  21 7.33992 14.6618   1
  -3   1  21 628.932 47.8866   1
  12   1   7 -14.166 17.9185  -2
  -2   1  21 -14.166 17.9185   1
  -1   1  21 190.926 17.8157   1
  11   1  10 4.40144 10.7095  -2
   0   1  21 4.40144 10.7095   1
   1   1  21 20.7135 8.65689   1
  10   1  13 -4.0372 11.4794  -2
   2   1  21 -4.0372 11.4794   1
   3   1  21 629.719 36.9432   1
   9   1  16 -17.315 13.3279  -2
   4   1  21 -17.315 13.3279   1
   9   1  17 549.757 78.8201  -2
   5   1  21 549.757 78.8201   1
 -16   2   6 450.609 40.2435  -2
 -11   2  21 450.609 40.2435   1
 -16   2   5 3.19423 20.7300  -2
 -10   2  21 3.19423 20.7300   1
 -15   2   3 265.731 29.9209  -2
  -9   2  21 265.731 29.9209   1
 -15   2   2 43.1392 18.7976  -2
  -8   2  21 43.1392 18.7976   1
  14   2   0 402.559 35.9178  -2
  -7   2  21 402.559 35.9178   1
  14   2   1 22.2589 16.9669  -2
  -6   2  21 22.2589 16.9669   1
  13   2   3 844.971 76.1545  -2
  -5   2  21 844.971 76.1545   1
  13   2   4 38.1580 16.0678  -2
  -4   2  21 38.1580 16.0678   1
  -3   2  21 15.2757 10.5872   1
  12   2   7 15.5834 12.7432  -2
  -2   2  21 15.5834 12.7432   1
  -1   2  21 558.191 37.5532   1
  11   2  10 59.5955 12.2021  -2
   0   2  21 59.5955 12.2021   1
   1   2  21 474.664 29.0529   1
  10   2  13 -0.1180 11.7297  -2
   2   2  21 -0.1180 11.7297   1
   3   2  21 18.1891 8.84990   1
   9   2  16 28.2418 14.2532  -2
   4   2  21 28.2418 14.2532   1
   5   2  21 361.956 30.3106   1
 -16   3   5 14.4703 21.6715  -2
 -10   3  21 14.4703 21.6715   1
 -15   3   3 423.360 37.8644  -2
  -9   3  21 423.360 37.8644   1
 -15   3   2 59.8939 19.2417  -2
  -8   3  21 59.8939 19.2417   1
  14   3   0 277.818 29.7756  -2
  -7   3  21 277.818 29.7756   1
  14   3   1 12.3026 16.6565  -2
  -6   3  21 12.3026 16.6565   1
  13   3   3 134.622 41.8721  -2
  -5   3  21 134.622 41.8721   1
  13   3   4 25.5842 18.0829  -2
  -4   3  21 25.5842 18.0829   1
  -3   3  21 466.175 39.3516   1
  12   3   7 139.339 17.9836  -2
  -2   3  21 139.339 17.9836   1
  -1   3  21 236.638 20.2515   1
  11   3  10 5.41997 13.1347  -2
   0   3  21 5.41997 13.1347   1
   1   3  21 26.1227 8.98401   1
  10   3  13 67.7438 13.8204  -2
   2   3  21 67.7438 13.8204   1
   3   3  21 438.910 28.2745   1
   9   3  16 117.493 20.0227  -2
   4   3  21 117.493 20.0227   1
 -10   4  21 42.4256 9.73872   1
 -15   4   3 224.773 27.9908  -2
  -9   4  21 224.773 27.9908   1
 -15   4   2 78.0633 21.0909  -2
  -8   4  21 78.0633 21.0909   1
  14   4   0 378.640 28.2789  -2
  -7   4  21 378.640 28.2789   1
  14   4   1 150.984 21.2820  -2
[truncated: 3,330,948 more chars]
